# Supplementary material for: Tetra­aqua­hexa­kis(μ2-quinoline-4-carboxyl­ato)diyttrium(III) dihydrate
Source: Acta Crystallogr Sect E Struct Rep Online. 2008 Nov 29;64(Pt 12):m1631–2. doi: 10.1107/S1600536808039421 (PMC2960038; doi:10.1107/S1600536808039421)
Supplement: Supplementary file 1 [file e-64-m1631-sup1.cif]

##############################################################################
###                                                                        ###
###        Electronic paper (Acta Crystallographica Section E)             ###
###                                                                        ###
##############################################################################
#                                                                            #
# This CIF contains the data in a paper accepted for publication in Acta     #
# Crystallographica Section E. It conforms to the requirements of Notes      #
# for Authors for Section E, and has been peer reviewed under the auspices   #
# of the IUCr Commission on Journals.                                        #
#                                                                            #
# Full details of the Crystallographic Information File format               #
# are given in the paper "The Crystallographic Information File (CIF):       #
# a New Standard Archive File for Crystallography" by S. R. Hall, F. H.      #
# Allen and I. D. Brown [Acta Cryst. (1991), A47, 655-685].                  #
#                                                                            #
# The current version of the core CIF dictionary is obtainable from          #
# ftp://ftp.iucr.org/pub/cif_core.dic. The current version number is 2.4.    #
#                                                                            #
# Software is freely available for graphical display of the structure(s) in  #
# this CIF.  For information consult the CIF home page http://www.iucr.org/  #
# cif/home.html                                                              #
#                                                                            #
# This file may be used for bona fide research purposes within the           #
# scientific community so long as proper attribution is given to the journal # 
# article from which it was obtained.                                        #
#                                                                            #
##############################################################################
                                             
data_global
_audit_creation_method     SHELXL-97
_journal_data_validation_number     ?
_journal_date_recd_electronic     2008-11-14
_journal_date_accepted     2008-11-24
_journal_name_full     'Acta Crystallographica, Section E'
_journal_year     2008
_journal_volume     64
_journal_issue     12
_journal_page_first     m1631
_journal_page_last     m1632
_journal_paper_category     QM
_journal_coeditor_code     SU2081
_publ_contact_author_name     'Prof. Xie, Ya-Bo'
_publ_contact_author_address
;
College of Environmental and Energy Engineering
Beijing University of Technology
Beijing 100124
People's Republic of China
;
_publ_contact_author_email     'xieyabo@bjut.edu.cn'
_publ_contact_author_fax     '86-10-67391983'
_publ_contact_author_phone     '86-10-67392130'
_publ_section_title
;
Tetraaquahexakis(\m~2~-quinoline-4-carboxylato)diyttrium(III) dihydrate
;
loop_
    _publ_author_name
    _publ_author_address
    'Zhang, Chao-Yan'
;
College of Environmental and Energy Engineering
Beijing University of Technology
Beijing 100022
People's Republic of China
;
    'Gao, Qian'
;
College of Environmental and Energy Engineering
Beijing University of Technology
Beijing 100022
People's Republic of China
;
    'Cui, Yue'
;
College of Environmental and Energy Engineering
Beijing University of Technology
Beijing 100022
People's Republic of China
;
    'Xie, Ya-Bo'
;
College of Environmental and Energy Engineering
Beijing University of Technology
Beijing 100022
People's Republic of China
;
data_I
_chemical_name_systematic
;
Tetraaquahexakis(\m~2~-quinoline-4-carboxylato)diyttrium(III) dihydrate
;
_chemical_formula_moiety     'C60 H44 N6 O16 Y2, 2(H2 O1)'
_chemical_formula_sum     'C60 H48 N6 O18 Y2'
_chemical_formula_iupac     '[Y2 (C10 H6 N O2)6 (H2 O)4], 2H2 O'
_chemical_formula_weight     1318.86
_chemical_melting_point     ?
_symmetry_cell_setting     'Monoclinic'
_symmetry_space_group_name_H-M     'P 21/n'
_symmetry_space_group_name_Hall     '-P 2yn'
loop_
    _symmetry_equiv_pos_site_id
    _symmetry_equiv_pos_as_xyz
    1 x,y,z
    2 1/2-x,1/2+y,1/2-z
    3 -x,-y,-z
    4 1/2+x,1/2-y,1/2+z
_cell_length_a     11.623(2)
_cell_length_b     16.361(3)
_cell_length_c     15.312(3)
_cell_angle_alpha     90.00
_cell_angle_beta     106.03(3)
_cell_angle_gamma     90.00
_cell_volume     2798.7(10)
_cell_formula_units_Z     2
_cell_measurement_reflns_used     6629
_cell_measurement_theta_min     3.04
_cell_measurement_theta_max     27.48
_cell_measurement_temperature     293(2)
_exptl_crystal_description     Block
_exptl_crystal_colour     Colorless
_exptl_crystal_size_max     0.30
_exptl_crystal_size_mid     0.28
_exptl_crystal_size_min     0.26
_exptl_crystal_density_diffrn     1.565
_exptl_crystal_density_meas     ?
_exptl_crystal_density_method     'not measured'
_exptl_crystal_F_000     1344
_exptl_absorpt_coefficient_mu     2.145
_exptl_absorpt_correction_type     multi-scan
_exptl_absorpt_process_details     '(SADABS; Bruker, 1998)'
_exptl_absorpt_correction_T_min     0.5654
_exptl_absorpt_correction_T_max     0.6054
_exptl_special_details
;
;
_diffrn_ambient_temperature     293(2)
_diffrn_radiation_type     MoK\a
_diffrn_radiation_wavelength     0.71073
_diffrn_radiation_source     'fine-focus sealed tube'
_diffrn_radiation_monochromator     graphite
_diffrn_measurement_device_type     'Bruker SMART CCD area-detector'
_diffrn_measurement_method     '\f and \w'
_diffrn_detector_area_resol_mean     ?
_diffrn_reflns_number     9525
_diffrn_reflns_av_R_equivalents     0.0312
_diffrn_reflns_av_sigmaI/netI     0.0506
_diffrn_reflns_theta_min     3.04
_diffrn_reflns_theta_max     25.01
_diffrn_reflns_theta_full     25.01
_diffrn_measured_fraction_theta_max     0.993
_diffrn_measured_fraction_theta_full     0.993
_diffrn_reflns_limit_h_min     -13
_diffrn_reflns_limit_h_max     13
_diffrn_reflns_limit_k_min     -19
_diffrn_reflns_limit_k_max     19
_diffrn_reflns_limit_l_min     -18
_diffrn_reflns_limit_l_max     18
_diffrn_standards_number     0
_diffrn_standards_interval_count     ?
_diffrn_standards_interval_time     ?
_diffrn_standards_decay_%     0
_refine_special_details
;
Refinement of <i>F</i>^2^ against ALL reflections. The weighted <i>R</i>-factor
<i>wR</i> and goodness of fit <i>S</i> are based on <i>F</i>^2^, conventional
<i>R</i>-factors <i>R</i> are based on <i>F</i>, with <i>F</i> set to zero for
negative <i>F</i>^2^. The threshold expression of <i>F</i>^2^ >
\s(<i>F</i>^2^) is used only for calculating <i>R</i>-factors(gt) <i>etc</i>.
and is not relevant to the choice of reflections for refinement.
<i>R</i>-factors based on <i>F</i>^2^ are statistically about twice as large
as those based on <i>F</i>, and <i>R</i>- factors based on ALL data will be
even larger.
;
_reflns_number_total     4898
_reflns_number_gt     3615
_reflns_threshold_expression     I>2\s(I)
_refine_ls_structure_factor_coef     Fsqd
_refine_ls_matrix_type     full
_refine_ls_R_factor_all     0.0533
_refine_ls_R_factor_gt     0.0338
_refine_ls_wR_factor_gt     0.0683
_refine_ls_wR_factor_ref     0.0727
_refine_ls_goodness_of_fit_ref     0.910
_refine_ls_restrained_S_all     0.910
_refine_ls_number_reflns     4898
_refine_ls_number_parameters     412
_refine_ls_number_restraints     0
_refine_ls_hydrogen_treatment     mixed
_refine_ls_weighting_scheme     calc
_refine_ls_weighting_details
                 'calc w=1/[\s^2^(Fo^2^)+(0.0401P)^2^] where P=(Fo^2^+2Fc^2^)/3'
_atom_sites_solution_hydrogens     geom
_atom_sites_solution_primary     direct
_atom_sites_solution_secondary     difmap
_refine_ls_shift/su_max     0.003
_refine_ls_shift/su_mean     0.000
_refine_diff_density_max     0.378
_refine_diff_density_min     -0.303
_refine_ls_extinction_method     none
_refine_ls_extinction_coef     ?
loop_
    _atom_type_symbol
    _atom_type_description
    _atom_type_scat_dispersion_real
    _atom_type_scat_dispersion_imag
    _atom_type_scat_source
    'C' 'C' 0.0033 0.0016
                         'International Tables Vol C Tables 4.2.6.8 and 6.1.1.4'
    'H' 'H' 0.0000 0.0000
                         'International Tables Vol C Tables 4.2.6.8 and 6.1.1.4'
    'N' 'N' 0.0061 0.0033
                         'International Tables Vol C Tables 4.2.6.8 and 6.1.1.4'
    'O' 'O' 0.0106 0.0060
                         'International Tables Vol C Tables 4.2.6.8 and 6.1.1.4'
    'Y' 'Y' -2.7962 3.5667
                         'International Tables Vol C Tables 4.2.6.8 and 6.1.1.4'
_computing_data_collection     'SMART (Bruker, 1998)'
_computing_cell_refinement     'SAINT (Bruker, 1998)'
_computing_data_reduction     'SAINT (Bruker, 1998)'
_computing_structure_solution     'SHELXS97 (Sheldrick, 2008)'
_computing_structure_refinement     'SHELXL97 (Sheldrick, 2008)'
_computing_molecular_graphics     'SHELXTL (Sheldrick, 2008)'
_computing_publication_material     'SHELXTL (Sheldrick, 2008)'
loop_
    _atom_site_type_symbol
    _atom_site_label
    _atom_site_fract_x
    _atom_site_fract_y
    _atom_site_fract_z
    _atom_site_U_iso_or_equiv
    _atom_site_thermal_displace_type
    _atom_site_calc_flag
    _atom_site_refinement_flags
    _atom_site_occupancy
    Y Y1 0.33612(2) 0.971690(10)
                               1.01215(2) 0.02770(10)
                                                    Uani . . 1.000
    O O1 0.3073(2) 0.93621(12) 1.15662(15) 0.0601(9) Uani . . 1.000
    O O1W 0.1551(2) 0.91430(16) 0.92842(18) 0.0555(9) Uani . . 1.000
    O O2 0.32722(19) 0.83332(12) 1.07294(14) 0.0534(8) Uani . . 1.000
    O O2W 0.1754(2) 1.05108(15) 1.0333(2) 0.0506(9) Uani . . 1.000
    O O3 0.58136(16) 0.91289(11) 0.90536(13) 0.0421(7) Uani . . 1.000
    O O4 0.39176(15) 0.88949(10) 0.90683(13) 0.0382(6) Uani . . 1.000
    O O5 0.27258(18) 1.06412(15) 0.88454(17) 0.0733(10) Uani . . 1.000
    O O6 0.46548(16) 1.05938(11) 0.92006(13) 0.0427(7) Uani . . 1.000
    N N1 0.3198(2) 0.68024(15) 1.35199(18) 0.0506(10) Uani . . 1.000
    N N2 0.4858(2) 0.66536(15) 0.71325(17) 0.0456(9) Uani . . 1.000
    N N3 0.3578(2) 1.28030(15) 0.68068(18) 0.0477(9) Uani . . 1.000
    C C1 0.3158(2) 0.86114(17) 1.1454(2) 0.0372(10) Uani . . 1.000
    C C2 0.3135(2) 0.80178(16) 1.22069(19) 0.0373(10) Uani . . 1.000
    C C3 0.3322(3) 0.72121(17) 1.2052(2) 0.0470(11) Uani . . 1.000
    C C4 0.3354(3) 0.66315(19) 1.2734(2) 0.0549(13) Uani . . 1.000
    C C5 0.2994(2) 0.75971(18) 1.3694(2) 0.0426(10) Uani . . 1.000
    C C6 0.2815(3) 0.7777(2) 1.4548(2) 0.0567(12) Uani . . 1.000
    C C7 0.2608(3) 0.8547(2) 1.4768(2) 0.0644(14) Uani . . 1.000
    C C8 0.2557(3) 0.9187(2) 1.4147(2) 0.0566(12) Uani . . 1.000
    C C9 0.2729(3) 0.90404(18) 1.3318(2) 0.0466(11) Uani . . 1.000
    C C10 0.2956(2) 0.82397(17) 1.30585(19) 0.0371(9) Uani . . 1.000
    C C11 0.4845(2) 0.87364(15) 0.88500(18) 0.0336(9) Uani . . 1.000
    C C12 0.4823(2) 0.79992(15) 0.82552(19) 0.0338(9) Uani . . 1.000
    C C13 0.5075(2) 0.80853(17) 0.7444(2) 0.0420(10) Uani . . 1.000
    C C14 0.5075(3) 0.73995(18) 0.6898(2) 0.0471(11) Uani . . 1.000
    C C15 0.4610(2) 0.65485(16) 0.7944(2) 0.0390(10) Uani . . 1.000
    C C16 0.4388(3) 0.57510(18) 0.8204(2) 0.0537(13) Uani . . 1.000
    C C17 0.4165(3) 0.56137(19) 0.9005(3) 0.0602(13) Uani . . 1.000
    C C18 0.4145(3) 0.62605(18) 0.9599(2) 0.0553(11) Uani . . 1.000
    C C19 0.4325(2) 0.70432(17) 0.9368(2) 0.0443(11) Uani . . 1.000
    C C20 0.4567(2) 0.72081(16) 0.85339(19) 0.0356(9) Uani . . 1.000
    C C21 0.3686(3) 1.08793(16) 0.87468(19) 0.0373(10) Uani . . 1.000
    C C22 0.3669(2) 1.15372(16) 0.80556(19) 0.0343(9) Uani . . 1.000
    C C23 0.3456(3) 1.23251(17) 0.8256(2) 0.0470(11) Uani . . 1.000
    C C24 0.3423(3) 1.29366(18) 0.7608(2) 0.0528(11) Uani . . 1.000
    C C25 0.3782(2) 1.20227(18) 0.6586(2) 0.0402(10) Uani . . 1.000
    C C26 0.3917(3) 1.1866(2) 0.5712(2) 0.0581(14) Uani . . 1.000
    C C27 0.4122(3) 1.1097(2) 0.5471(2) 0.0669(14) Uani . . 1.000
    C C28 0.4202(3) 1.0448(2) 0.6076(2) 0.0633(12) Uani . . 1.000
    C C29 0.4065(3) 1.05687(18) 0.6915(2) 0.0490(11) Uani . . 1.000
    C C30 0.3841(2) 1.13619(16) 0.71960(19) 0.0371(9) Uani . . 1.000
    O O3W 0.0170(2) 0.96786(16) 0.11733(18) 0.0562(9) Uani . . 1.000
    H H1WA 0.102(3) 0.942(2) 0.911(3) 0.078(15) Uiso . . 1.000
    H H2WA 0.122(3) 1.057(2) 0.990(2) 0.061(13) Uiso . . 1.000
    H H3A 0.34270 0.70490 1.14970 0.0560 Uiso calc R 1.000
    H H1WB 0.153(3) 0.874(2) 0.901(3) 0.082(14) Uiso . . 1.000
    H H4A 0.34970 0.60890 1.26140 0.0660 Uiso calc R 1.000
    H H2WB 0.187(3) 1.092(2) 1.060(3) 0.088(16) Uiso . . 1.000
    H H6A 0.28410 0.73580 1.49630 0.0680 Uiso calc R 1.000
    H H7A 0.24980 0.86570 1.53350 0.0770 Uiso calc R 1.000
    H H8A 0.24040 0.97160 1.43040 0.0680 Uiso calc R 1.000
    H H9A 0.26970 0.94720 1.29170 0.0560 Uiso calc R 1.000
    H H13A 0.52480 0.85990 0.72520 0.0500 Uiso calc R 1.000
    H H14A 0.52380 0.74740 0.63420 0.0560 Uiso calc R 1.000
    H H16A 0.43960 0.53150 0.78150 0.0640 Uiso calc R 1.000
    H H17A 0.40220 0.50840 0.91680 0.0720 Uiso calc R 1.000
    H H18A 0.40080 0.61540 1.01580 0.0660 Uiso calc R 1.000
    H H19A 0.42880 0.74690 0.97620 0.0530 Uiso calc R 1.000
    H H23A 0.33340 1.24550 0.88150 0.0560 Uiso calc R 1.000
    H H24A 0.32830 1.34710 0.77580 0.0630 Uiso calc R 1.000
    H H26A 0.38650 1.22940 0.53030 0.0700 Uiso calc R 1.000
    H H27A 0.42100 1.09990 0.48940 0.0800 Uiso calc R 1.000
    H H28A 0.43530 0.99240 0.59000 0.0760 Uiso calc R 1.000
    H H29A 0.41170 1.01290 0.73090 0.0590 Uiso calc R 1.000
    H H3WA 0.013(4) 0.923(2) 0.147(3) 0.117(17) Uiso . . 1.000
    H H3WB 0.072(3) 0.974(2) 0.112(2) 0.055(13) Uiso . . 1.000
loop_
    _atom_site_aniso_label
    _atom_site_aniso_U_11
    _atom_site_aniso_U_22
    _atom_site_aniso_U_33
    _atom_site_aniso_U_12
    _atom_site_aniso_U_13
    _atom_site_aniso_U_23
    Y1 0.03390(10)
                 0.02350(10)
                           0.02770(10)
                                     -0.00050(10)
                                                0.01210(10)
                                                          0.00020(10)
    O1 0.1087(18) 0.0350(12) 0.0497(14) 0.0074(12) 0.0438(14) 0.0098(10)
    O1W 0.0402(13) 0.0437(15) 0.0760(18) 0.0043(12) 0.0051(12) -0.0294(14)
    O2 0.0862(16) 0.0393(12) 0.0402(13) -0.0050(11) 0.0266(12) 0.0044(10)
    O2W 0.0427(13) 0.0510(15) 0.0561(17) 0.0042(12) 0.0101(12) -0.0255(13)
    O3 0.0395(11) 0.0357(11) 0.0551(13) -0.0049(9) 0.0196(10) -0.0150(10)
    O4 0.0369(10) 0.0381(11) 0.0440(12) -0.0005(9) 0.0186(9) -0.0099(9)
    O5 0.0437(13) 0.0940(18) 0.0874(19) 0.0106(12) 0.0266(13) 0.0621(15)
    O6 0.0416(11) 0.0361(11) 0.0428(13) 0.0065(9) -0.0008(10) 0.0073(9)
    N1 0.0554(16) 0.0482(16) 0.0518(18) 0.0027(13) 0.0206(14) 0.0216(13)
    N2 0.0480(15) 0.0426(15) 0.0467(17) 0.0014(12) 0.0138(13) -0.0152(12)
    N3 0.0466(15) 0.0436(16) 0.0516(18) 0.0016(12) 0.0113(13) 0.0206(13)
    C1 0.0385(16) 0.0398(17) 0.0346(18) -0.0005(13) 0.0122(13) 0.0088(14)
    C2 0.0348(15) 0.0405(17) 0.0375(18) -0.0027(13) 0.0115(13) 0.0092(13)
    C3 0.059(2) 0.0392(18) 0.048(2) 0.0031(15) 0.0235(16) 0.0075(15)
    C4 0.067(2) 0.0376(18) 0.067(3) 0.0054(16) 0.0303(19) 0.0186(16)
    C5 0.0377(16) 0.0518(19) 0.0395(19) -0.0067(14) 0.0129(14) 0.0115(15)
    C6 0.062(2) 0.071(2) 0.040(2) -0.0121(18) 0.0190(17) 0.0155(17)
    C7 0.076(2) 0.083(3) 0.041(2) -0.013(2) 0.0276(19) -0.0033(19)
    C8 0.063(2) 0.059(2) 0.051(2) -0.0069(17) 0.0212(18) -0.0075(17)
    C9 0.0524(18) 0.0486(19) 0.0389(19) -0.0032(15) 0.0126(15) 0.0057(15)
    C10 0.0321(15) 0.0444(17) 0.0355(17) -0.0031(13) 0.0103(13) 0.0094(13)
    C11 0.0398(16) 0.0261(14) 0.0358(17) -0.0004(12) 0.0122(13) -0.0014(12)
    C12 0.0300(14) 0.0335(15) 0.0380(17) 0.0013(12) 0.0098(13) -0.0071(13)
    C13 0.0471(17) 0.0365(16) 0.0447(19) -0.0017(13) 0.0166(15) -0.0053(14)
    C14 0.0510(18) 0.054(2) 0.0373(18) 0.0011(15) 0.0139(15) -0.0100(15)
    C15 0.0336(15) 0.0333(16) 0.048(2) 0.0001(12) 0.0077(14) -0.0098(13)
    C16 0.055(2) 0.0370(18) 0.070(3) -0.0015(15) 0.0186(18) -0.0114(17)
    C17 0.061(2) 0.0358(18) 0.085(3) -0.0042(16) 0.022(2) 0.0041(18)
    C18 0.063(2) 0.0447(19) 0.065(2) 0.0022(16) 0.0291(19) 0.0097(17)
    C19 0.0488(18) 0.0429(18) 0.045(2) 0.0022(14) 0.0192(15) -0.0037(14)
    C20 0.0294(14) 0.0349(16) 0.0412(18) 0.0008(12) 0.0075(13) -0.0052(13)
    C21 0.0468(18) 0.0366(16) 0.0309(16) 0.0046(14) 0.0146(14) 0.0048(13)
    C22 0.0288(14) 0.0371(16) 0.0368(17) 0.0047(12) 0.0086(12) 0.0112(13)
    C23 0.0570(19) 0.0436(18) 0.0441(19) 0.0067(15) 0.0202(16) 0.0062(15)
    C24 0.060(2) 0.0336(17) 0.066(2) 0.0050(15) 0.0193(18) 0.0120(16)
    C25 0.0325(15) 0.0485(19) 0.0396(19) 0.0010(13) 0.0099(13) 0.0138(14)
    C26 0.053(2) 0.083(3) 0.040(2) 0.0013(18) 0.0155(16) 0.0195(18)
    C27 0.065(2) 0.097(3) 0.043(2) 0.005(2) 0.0221(18) -0.002(2)
    C28 0.069(2) 0.067(2) 0.057(2) 0.0112(19) 0.0224(19) -0.0103(19)
    C29 0.0554(19) 0.0471(18) 0.046(2) 0.0072(15) 0.0164(16) 0.0032(15)
    C30 0.0345(15) 0.0421(17) 0.0354(17) 0.0026(13) 0.0109(13) 0.0082(13)
    O3W 0.0479(15) 0.0555(16) 0.0707(17) 0.0086(13) 0.0258(13) 0.0282(13)
_geom_special_details
;
 Bond distances, angles etc. have been calculated using the
 rounded fractional coordinates. All su's are estimated
 from the variances of the (full) variance-covariance matrix.
 The cell esds are taken into account in the estimation of
 distances, angles and torsion angles
;
loop_
    _geom_bond_atom_site_label_1
    _geom_bond_atom_site_label_2
    _geom_bond_site_symmetry_1
    _geom_bond_site_symmetry_2
    _geom_bond_distance
    _geom_bond_publ_flag
    Y1 Y1 . 3_677 4.0363(9) yes
    Y1 O1 . . 2.398(2) yes
    Y1 O1W . . 2.337(3) yes
    Y1 O2 . . 2.461(2) yes
    Y1 O2W . . 2.370(3) yes
    Y1 O4 . . 2.3245(19) yes
    Y1 O5 . . 2.419(3) yes
    Y1 O6 . . 2.735(2) yes
    Y1 O3 . 3_677 2.3264(19) yes
    Y1 O6 . 3_677 2.309(2) yes
    O1 C1 . . 1.248(3) no
    O2 C1 . . 1.240(4) no
    O3 C11 . . 1.258(3) no
    O4 C11 . . 1.241(3) no
    O5 C21 . . 1.230(4) no
    O6 C21 . . 1.240(4) no
    O1W H1WB . . 0.78(4) no
    O1W H1WA . . 0.75(4) no
    O2W H2WB . . 0.78(4) no
    O2W H2WA . . 0.78(3) no
    O3W H3WB . . 0.67(4) no
    O3W H3WA . . 0.87(4) no
    N1 C5 . . 1.361(4) no
    N1 C4 . . 1.296(4) no
    N2 C14 . . 1.316(4) no
    N2 C15 . . 1.362(4) no
    N3 C24 . . 1.307(4) no
    N3 C25 . . 1.358(4) no
    C1 C2 . . 1.513(4) no
    C2 C3 . . 1.367(4) no
    C2 C10 . . 1.423(4) no
    C3 C4 . . 1.405(4) no
    C5 C10 . . 1.425(4) no
    C5 C6 . . 1.411(4) no
    C6 C7 . . 1.343(5) no
    C7 C8 . . 1.405(4) no
    C8 C9 . . 1.360(4) no
    C9 C10 . . 1.415(4) no
    C11 C12 . . 1.507(4) no
    C12 C20 . . 1.420(4) no
    C12 C13 . . 1.360(4) no
    C13 C14 . . 1.399(4) no
    C15 C20 . . 1.417(4) no
    C15 C16 . . 1.409(4) no
    C16 C17 . . 1.341(5) no
    C17 C18 . . 1.400(5) no
    C18 C19 . . 1.360(4) no
    C19 C20 . . 1.408(4) no
    C21 C22 . . 1.506(4) no
    C22 C30 . . 1.414(4) no
    C22 C23 . . 1.364(4) no
    C23 C24 . . 1.402(4) no
    C25 C30 . . 1.418(4) no
    C25 C26 . . 1.413(4) no
    C26 C27 . . 1.351(5) no
    C27 C28 . . 1.395(4) no
    C28 C29 . . 1.352(4) no
    C29 C30 . . 1.414(4) no
    C3 H3A . . 0.9300 no
    C4 H4A . . 0.9300 no
    C6 H6A . . 0.9300 no
    C7 H7A . . 0.9300 no
    C8 H8A . . 0.9300 no
    C9 H9A . . 0.9300 no
    C13 H13A . . 0.9300 no
    C14 H14A . . 0.9300 no
    C16 H16A . . 0.9300 no
    C17 H17A . . 0.9300 no
    C18 H18A . . 0.9300 no
    C19 H19A . . 0.9300 no
    C23 H23A . . 0.9300 no
    C24 H24A . . 0.9300 no
    C26 H26A . . 0.9300 no
    C27 H27A . . 0.9300 no
    C28 H28A . . 0.9300 no
    C29 H29A . . 0.9300 no
loop_
    _geom_angle_atom_site_label_1
    _geom_angle_atom_site_label_2
    _geom_angle_atom_site_label_3
    _geom_angle_site_symmetry_1
    _geom_angle_site_symmetry_2
    _geom_angle_site_symmetry_3
    _geom_angle
    _geom_angle_publ_flag
    O1 Y1 O1W . . . 94.29(9) yes
    O1 Y1 O2 . . . 52.93(7) yes
    O1 Y1 O2W . . . 71.97(9) yes
    O1 Y1 O4 . . . 129.52(7) yes
    O1 Y1 O5 . . . 143.80(8) yes
    O1 Y1 O6 . . . 147.07(7) yes
    O1 Y1 C1 . . . 26.54(8) no
    O1 Y1 O3 . . 3_677 80.64(7) yes
    O1 Y1 O6 . . 3_677 84.75(8) yes
    O1W Y1 O2 . . . 73.28(9) yes
    O1W Y1 O2W . . . 70.79(9) yes
    O1W Y1 O4 . . . 76.57(8) yes
    O1W Y1 O5 . . . 77.31(9) yes
    O1W Y1 O6 . . . 117.89(8) yes
    O1W Y1 C1 . . . 83.99(9) no
    O1W Y1 O3 . . 3_677 142.91(8) yes
    O1W Y1 O6 . . 3_677 142.58(8) yes
    O2 Y1 O2W . . . 109.60(9) yes
    O2 Y1 O4 . . . 77.23(7) yes
    O2 Y1 O5 . . . 147.69(8) yes
    O2 Y1 O6 . . . 139.84(7) yes
    O2 Y1 C1 . . . 26.42(8) no
    O2 Y1 O3 . . 3_677 126.54(7) yes
    O2 Y1 O6 . . 3_677 76.61(8) yes
    O2W Y1 O4 . . . 142.44(9) yes
    O2W Y1 O5 . . . 72.03(9) yes
    O2W Y1 O6 . . . 110.45(8) yes
    O2W Y1 C1 . . . 91.51(9) no
    O2W Y1 O3 . . 3_677 72.74(8) yes
    O2W Y1 O6 . . 3_677 141.84(9) yes
    O4 Y1 O5 . . . 83.27(8) yes
    O4 Y1 O6 . . . 69.39(7) yes
    O4 Y1 C1 . . . 103.21(8) no
    O3 Y1 O4 3_677 . . 133.97(7) yes
    O4 Y1 O6 . . 3_677 75.52(7) yes
    O5 Y1 O6 . . . 49.03(7) yes
    O5 Y1 C1 . . . 158.26(8) no
    O3 Y1 O5 3_677 . . 85.37(8) yes
    O5 Y1 O6 . . 3_677 123.02(8) yes
    O6 Y1 C1 . . . 152.67(7) no
    O3 Y1 O6 3_677 . . 69.59(7) yes
    O6 Y1 O6 . . 3_677 74.00(7) yes
    O3 Y1 C1 3_677 . . 103.59(8) no
    O6 Y1 C1 3_677 . . 78.69(8) no
    O3 Y1 O6 3_677 . 3_677 73.97(7) yes
    Y1 O1 C1 . . . 94.29(18) no
    Y1 O2 C1 . . . 91.54(17) no
    Y1 O3 C11 3_677 . . 139.05(17) no
    Y1 O4 C11 . . . 137.44(17) no
    Y1 O5 C21 . . . 102.25(19) no
    Y1 O6 C21 . . . 86.73(18) no
    Y1 O6 Y1 . . 3_677 106.01(8) no
    Y1 O6 C21 3_677 . . 167.1(2) no
    H1WA O1W H1WB . . . 115(4) no
    Y1 O1W H1WB . . . 122(3) no
    Y1 O1W H1WA . . . 119(3) no
    H2WA O2W H2WB . . . 109(4) no
    Y1 O2W H2WA . . . 115(2) no
    Y1 O2W H2WB . . . 121(3) no
    H3WA O3W H3WB . . . 112(4) no
    C4 N1 C5 . . . 117.7(3) no
    C14 N2 C15 . . . 118.1(3) no
    C24 N3 C25 . . . 118.0(3) no
    Y1 C1 C2 . . . 176.23(18) no
    Y1 C1 O2 . . . 62.04(15) no
    O1 C1 O2 . . . 121.1(3) no
    O2 C1 C2 . . . 118.4(2) no
    O1 C1 C2 . . . 120.5(3) no
    Y1 C1 O1 . . . 59.18(16) no
    C1 C2 C10 . . . 124.9(2) no
    C3 C2 C10 . . . 118.4(3) no
    C1 C2 C3 . . . 116.7(3) no
    C2 C3 C4 . . . 119.7(3) no
    N1 C4 C3 . . . 124.2(3) no
    N1 C5 C10 . . . 123.0(3) no
    N1 C5 C6 . . . 117.3(3) no
    C6 C5 C10 . . . 119.6(3) no
    C5 C6 C7 . . . 120.7(3) no
    C6 C7 C8 . . . 120.4(3) no
    C7 C8 C9 . . . 120.7(3) no
    C8 C9 C10 . . . 120.8(3) no
    C2 C10 C5 . . . 116.9(2) no
    C2 C10 C9 . . . 125.4(3) no
    C5 C10 C9 . . . 117.7(3) no
    O3 C11 C12 . . . 115.0(2) no
    O4 C11 C12 . . . 117.3(2) no
    O3 C11 O4 . . . 127.7(2) no
    C11 C12 C20 . . . 121.2(2) no
    C11 C12 C13 . . . 119.8(2) no
    C13 C12 C20 . . . 119.0(2) no
    C12 C13 C14 . . . 119.9(3) no
    N2 C14 C13 . . . 123.3(3) no
    C16 C15 C20 . . . 118.9(3) no
    N2 C15 C20 . . . 122.6(2) no
    N2 C15 C16 . . . 118.4(3) no
    C15 C16 C17 . . . 120.7(3) no
    C16 C17 C18 . . . 120.7(3) no
    C17 C18 C19 . . . 120.8(3) no
    C18 C19 C20 . . . 120.0(3) no
    C12 C20 C19 . . . 123.9(3) no
    C15 C20 C19 . . . 118.9(2) no
    C12 C20 C15 . . . 117.1(2) no
    O6 C21 C22 . . . 119.8(3) no
    O5 C21 C22 . . . 118.5(3) no
    O5 C21 O6 . . . 121.8(3) no
    C21 C22 C30 . . . 122.1(2) no
    C23 C22 C30 . . . 118.8(3) no
    C21 C22 C23 . . . 119.1(3) no
    C22 C23 C24 . . . 119.1(3) no
    N3 C24 C23 . . . 124.1(3) no
    C26 C25 C30 . . . 119.2(3) no
    N3 C25 C26 . . . 118.6(3) no
    N3 C25 C30 . . . 122.2(3) no
    C25 C26 C27 . . . 120.1(3) no
    C26 C27 C28 . . . 120.8(3) no
    C27 C28 C29 . . . 121.1(3) no
    C28 C29 C30 . . . 120.2(3) no
    C25 C30 C29 . . . 118.6(3) no
    C22 C30 C29 . . . 123.7(3) no
    C22 C30 C25 . . . 117.7(2) no
    C2 C3 H3A . . . 120.00 no
    C4 C3 H3A . . . 120.00 no
    C3 C4 H4A . . . 118.00 no
    N1 C4 H4A . . . 118.00 no
    C5 C6 H6A . . . 120.00 no
    C7 C6 H6A . . . 120.00 no
    C8 C7 H7A . . . 120.00 no
    C6 C7 H7A . . . 120.00 no
    C9 C8 H8A . . . 120.00 no
    C7 C8 H8A . . . 120.00 no
    C8 C9 H9A . . . 120.00 no
    C10 C9 H9A . . . 120.00 no
    C12 C13 H13A . . . 120.00 no
    C14 C13 H13A . . . 120.00 no
    C13 C14 H14A . . . 118.00 no
    N2 C14 H14A . . . 118.00 no
    C15 C16 H16A . . . 120.00 no
    C17 C16 H16A . . . 120.00 no
    C18 C17 H17A . . . 120.00 no
    C16 C17 H17A . . . 120.00 no
    C17 C18 H18A . . . 120.00 no
    C19 C18 H18A . . . 120.00 no
    C20 C19 H19A . . . 120.00 no
    C18 C19 H19A . . . 120.00 no
    C22 C23 H23A . . . 120.00 no
    C24 C23 H23A . . . 120.00 no
    C23 C24 H24A . . . 118.00 no
    N3 C24 H24A . . . 118.00 no
    C25 C26 H26A . . . 120.00 no
    C27 C26 H26A . . . 120.00 no
    C28 C27 H27A . . . 120.00 no
    C26 C27 H27A . . . 120.00 no
    C27 C28 H28A . . . 120.00 no
    C29 C28 H28A . . . 119.00 no
    C28 C29 H29A . . . 120.00 no
    C30 C29 H29A . . . 120.00 no
loop_
    _geom_torsion_atom_site_label_1
    _geom_torsion_atom_site_label_2
    _geom_torsion_atom_site_label_3
    _geom_torsion_atom_site_label_4
    _geom_torsion_site_symmetry_1
    _geom_torsion_site_symmetry_2
    _geom_torsion_site_symmetry_3
    _geom_torsion_site_symmetry_4
    _geom_torsion
    _geom_torsion_publ_flag
    O1W Y1 O1 C1 . . . . 67.34(18) no
    O2 Y1 O1 C1 . . . . 2.06(16) no
    O2W Y1 O1 C1 . . . . 135.54(19) no
    O4 Y1 O1 C1 . . . . -8.8(2) no
    O5 Y1 O1 C1 . . . . 141.65(17) no
    O6 Y1 O1 C1 . . . . -124.49(17) no
    O3 Y1 O1 C1 3_677 . . . -149.69(18) no
    O6 Y1 O1 C1 3_677 . . . -75.11(17) no
    O1 Y1 O2 C1 . . . . -2.07(16) no
    O1W Y1 O2 C1 . . . . -111.02(18) no
    O2W Y1 O2 C1 . . . . -49.16(18) no
    O4 Y1 O2 C1 . . . . 169.38(18) no
    O5 Y1 O2 C1 . . . . -136.32(17) no
    O6 Y1 O2 C1 . . . . 135.30(16) no
    O3 Y1 O2 C1 3_677 . . . 33.5(2) no
    O6 Y1 O2 C1 3_677 . . . 91.48(17) no
    O6 Y1 O3 C11 . 3_677 . . -36.8(3) no
    O1 Y1 O3 C11 3_677 3_677 . . -124.0(3) no
    O1W Y1 O3 C11 3_677 3_677 . . 151.3(2) no
    O2 Y1 O3 C11 3_677 3_677 . . -95.9(3) no
    O2W Y1 O3 C11 3_677 3_677 . . 162.1(3) no
    O4 Y1 O3 C11 3_677 3_677 . . 13.5(3) no
    O5 Y1 O3 C11 3_677 3_677 . . 89.5(3) no
    O6 Y1 O3 C11 3_677 3_677 . . 41.7(3) no
    C1 Y1 O3 C11 3_677 3_677 . . -110.5(3) no
    O1 Y1 O4 C11 . . . . -99.1(3) no
    O1W Y1 O4 C11 . . . . 176.5(3) no
    O2 Y1 O4 C11 . . . . -107.9(3) no
    O2W Y1 O4 C11 . . . . 146.5(2) no
    O5 Y1 O4 C11 . . . . 98.0(2) no
    O6 Y1 O4 C11 . . . . 49.4(2) no
    C1 Y1 O4 C11 . . . . -103.1(2) no
    O3 Y1 O4 C11 3_677 . . . 21.1(3) no
    O6 Y1 O4 C11 3_677 . . . -28.7(2) no
    O1 Y1 O5 C21 . . . . 131.34(19) no
    O1W Y1 O5 C21 . . . . -148.9(2) no
    O2 Y1 O5 C21 . . . . -124.1(2) no
    O2W Y1 O5 C21 . . . . 137.5(2) no
    O4 Y1 O5 C21 . . . . -71.21(19) no
    O6 Y1 O5 C21 . . . . -2.74(16) no
    C1 Y1 O5 C21 . . . . 179.8(2) no
    O3 Y1 O5 C21 3_677 . . . 64.11(19) no
    O6 Y1 O5 C21 3_677 . . . -3.4(2) no
    O1 Y1 O6 C21 . . . . -126.05(18) no
    O1W Y1 O6 C21 . . . . 40.58(18) no
    O2 Y1 O6 C21 . . . . 137.62(16) no
    O2W Y1 O6 C21 . . . . -37.89(18) no
    O4 Y1 O6 C21 . . . . 101.90(16) no
    O5 Y1 O6 C21 . . . . 2.66(16) no
    C1 Y1 O6 C21 . . . . -179.40(18) no
    O3 Y1 O6 C21 3_677 . . . -99.42(16) no
    O6 Y1 O6 C21 3_677 . . . -177.89(17) no
    O1 Y1 O6 Y1 . . . 3_677 51.84(15) no
    O1W Y1 O6 Y1 . . . 3_677 -141.53(9) no
    O2 Y1 O6 Y1 . . . 3_677 -44.49(13) no
    O2W Y1 O6 Y1 . . . 3_677 140.00(9) no
    O4 Y1 O6 Y1 . . . 3_677 -80.21(8) no
    O5 Y1 O6 Y1 . . . 3_677 -179.45(12) no
    C1 Y1 O6 Y1 . . . 3_677 -1.51(19) no
    O3 Y1 O6 Y1 3_677 . . 3_677 78.47(8) no
    O6 Y1 O6 Y1 3_677 . . 3_677 0.02(9) no
    O3 Y1 O6 Y1 . 3_677 . . 72.83(8) no
    O1 Y1 O6 Y1 3_677 3_677 . . 154.58(8) no
    O1W Y1 O6 Y1 3_677 3_677 . . -115.21(13) no
    O2 Y1 O6 Y1 3_677 3_677 . . -152.32(9) no
    O2W Y1 O6 Y1 3_677 3_677 . . 102.90(13) no
    O4 Y1 O6 Y1 3_677 3_677 . . -72.29(7) no
    O5 Y1 O6 Y1 3_677 3_677 . . -0.49(11) no
    O6 Y1 O6 Y1 3_677 3_677 . . 0.00(6) no
    C1 Y1 O6 Y1 3_677 3_677 . . -179.30(9) no
    O1W Y1 C1 O1 . . . . -112.28(18) no
    O2 Y1 C1 O1 . . . . -176.3(3) no
    O2W Y1 C1 O1 . . . . -41.78(18) no
    O4 Y1 C1 O1 . . . . 173.06(17) no
    O5 Y1 C1 O1 . . . . -81.7(3) no
    O6 Y1 C1 O1 . . . . 102.5(2) no
    O3 Y1 C1 O1 3_677 . . . 30.82(18) no
    O6 Y1 C1 O1 3_677 . . . 101.06(18) no
    O1 Y1 C1 O2 . . . . 176.3(3) no
    O1W Y1 C1 O2 . . . . 64.02(17) no
    O2W Y1 C1 O2 . . . . 134.52(17) no
    O4 Y1 C1 O2 . . . . -10.64(18) no
    O5 Y1 C1 O2 . . . . 94.7(3) no
    O6 Y1 C1 O2 . . . . -81.2(2) no
    O3 Y1 C1 O2 3_677 . . . -152.88(16) no
    O6 Y1 C1 O2 3_677 . . . -82.64(17) no
    Y1 O1 C1 O2 . . . . -3.8(3) no
    Y1 O1 C1 C2 . . . . 175.6(2) no
    Y1 O2 C1 O1 . . . . 3.7(3) no
    Y1 O2 C1 C2 . . . . -175.7(2) no
    Y1 O3 C11 O4 3_677 . . . 0.8(5) no
    Y1 O3 C11 C12 3_677 . . . 179.45(18) no
    Y1 O4 C11 O3 . . . . -15.6(4) no
    Y1 O4 C11 C12 . . . . 165.79(17) no
    Y1 O5 C21 O6 . . . . 5.4(3) no
    Y1 O5 C21 C22 . . . . -174.5(2) no
    Y1 O6 C21 O5 . . . . -4.6(3) no
    Y1 O6 C21 C22 . . . . 175.2(2) no
    C5 N1 C4 C3 . . . . -0.2(5) no
    C4 N1 C5 C10 . . . . -0.6(4) no
    C4 N1 C5 C6 . . . . 179.5(3) no
    C14 N2 C15 C20 . . . . 0.6(4) no
    C15 N2 C14 C13 . . . . 0.7(5) no
    C14 N2 C15 C16 . . . . -179.4(3) no
    C24 N3 C25 C30 . . . . -0.6(4) no
    C25 N3 C24 C23 . . . . 0.1(5) no
    C24 N3 C25 C26 . . . . 178.2(3) no
    O2 C1 C2 C3 . . . . 4.2(4) no
    O1 C1 C2 C10 . . . . 3.5(4) no
    O2 C1 C2 C10 . . . . -177.0(3) no
    O1 C1 C2 C3 . . . . -175.3(3) no
    C10 C2 C3 C4 . . . . -1.1(4) no
    C1 C2 C10 C9 . . . . 2.5(4) no
    C3 C2 C10 C9 . . . . -178.7(3) no
    C1 C2 C3 C4 . . . . 177.8(3) no
    C3 C2 C10 C5 . . . . 0.4(4) no
    C1 C2 C10 C5 . . . . -178.4(2) no
    C2 C3 C4 N1 . . . . 1.1(5) no
    N1 C5 C10 C2 . . . . 0.5(4) no
    C10 C5 C6 C7 . . . . 0.1(5) no
    C6 C5 C10 C9 . . . . -0.4(4) no
    N1 C5 C10 C9 . . . . 179.6(3) no
    C6 C5 C10 C2 . . . . -179.6(3) no
    N1 C5 C6 C7 . . . . -180.0(3) no
    C5 C6 C7 C8 . . . . 0.5(5) no
    C6 C7 C8 C9 . . . . -0.7(5) no
    C7 C8 C9 C10 . . . . 0.4(5) no
    C8 C9 C10 C2 . . . . 179.3(3) no
    C8 C9 C10 C5 . . . . 0.2(5) no
    O3 C11 C12 C20 . . . . 122.7(3) no
    O3 C11 C12 C13 . . . . -56.0(3) no
    O4 C11 C12 C13 . . . . 122.9(3) no
    O4 C11 C12 C20 . . . . -58.4(3) no
    C13 C12 C20 C15 . . . . 1.0(4) no
    C11 C12 C13 C14 . . . . 178.9(3) no
    C20 C12 C13 C14 . . . . 0.2(4) no
    C11 C12 C20 C15 . . . . -177.7(2) no
    C11 C12 C20 C19 . . . . -0.4(4) no
    C13 C12 C20 C19 . . . . 178.3(3) no
    C12 C13 C14 N2 . . . . -1.1(5) no
    N2 C15 C20 C12 . . . . -1.4(4) no
    C16 C15 C20 C12 . . . . 178.6(3) no
    N2 C15 C20 C19 . . . . -178.9(2) no
    C20 C15 C16 C17 . . . . -1.4(5) no
    N2 C15 C16 C17 . . . . 178.6(3) no
    C16 C15 C20 C19 . . . . 1.1(4) no
    C15 C16 C17 C18 . . . . 0.2(5) no
    C16 C17 C18 C19 . . . . 1.5(6) no
    C17 C18 C19 C20 . . . . -1.7(5) no
    C18 C19 C20 C12 . . . . -176.9(3) no
    C18 C19 C20 C15 . . . . 0.4(4) no
    O5 C21 C22 C23 . . . . 75.9(4) no
    O5 C21 C22 C30 . . . . -102.7(3) no
    O6 C21 C22 C23 . . . . -103.9(3) no
    O6 C21 C22 C30 . . . . 77.5(3) no
    C21 C22 C30 C29 . . . . -1.3(4) no
    C23 C22 C30 C25 . . . . 0.0(4) no
    C23 C22 C30 C29 . . . . -179.9(3) no
    C21 C22 C30 C25 . . . . 178.6(3) no
    C21 C22 C23 C24 . . . . -179.1(3) no
    C30 C22 C23 C24 . . . . -0.5(4) no
    C22 C23 C24 N3 . . . . 0.4(5) no
    N3 C25 C26 C27 . . . . 179.9(3) no
    C30 C25 C26 C27 . . . . -1.2(5) no
    N3 C25 C30 C22 . . . . 0.5(4) no
    N3 C25 C30 C29 . . . . -179.6(3) no
    C26 C25 C30 C22 . . . . -178.3(3) no
    C26 C25 C30 C29 . . . . 1.6(4) no
    C25 C26 C27 C28 . . . . 0.1(5) no
    C26 C27 C28 C29 . . . . 0.7(5) no
    C27 C28 C29 C30 . . . . -0.2(5) no
    C28 C29 C30 C22 . . . . 179.0(3) no
    C28 C29 C30 C25 . . . . -0.9(5) no
loop_
    _geom_hbond_atom_site_label_D
    _geom_hbond_atom_site_label_H
    _geom_hbond_atom_site_label_A
    _geom_hbond_site_symmetry_A
    _geom_hbond_distance_DH
    _geom_hbond_distance_HA
    _geom_hbond_distance_DA
    _geom_hbond_angle_DHA
    _geom_hbond_publ_flag
    O1W H1WA O3W 3_576 0.75(4) 1.99(4) 2.727(4) 168(3) yes
    O2W H2WA O3W 3_576 0.78(3) 2.00(3) 2.751(4) 161(3) yes
    O3W H3WA N2 4_464 0.87(4) 1.84(4) 2.708(4) 172(4) yes
    O1W H1WB N3 2_546 0.78(4) 1.96(4) 2.735(4) 173(4) yes
    O2W H2WB N1 2_557 0.78(4) 1.99(4) 2.739(4) 161(4) yes
    O3W H3WB O2W 1_554 0.67(4) 2.30(3) 2.865(4) 143(3) yes
    C3 H3A O2 . 0.93 2.39 2.721(4) 101 ?
    C9 H9A O1 . 0.93 2.24 2.868(4) 125 ?
    C19 H19A O2 . 0.93 2.56 3.421(4) 154 ?
    C19 H19A O4 . 0.93 2.55 3.081(3) 117 ?
