# Supplementary material for: Tetra­aqua­hexa­kis(μ2-quinoline-4-carboxyl­ato)diyttrium(III) dihydrate
Source: Acta Crystallogr Sect E Struct Rep Online. 2008 Nov 29;64(Pt 12):m1631–2. doi: 10.1107/S1600536808039421 (PMC2960038; doi:10.1107/S1600536808039421)
Supplement: Supplementary file 2 [file e-64-m1631-Isup2.hkl]

# 
# h,k,l, Fc-squared, Fo-squared, sigma(Fo-squared) and status flag 
# 
data_I
_shelx_title ' 1 in P 21/n' 
_shelx_refln_list_code          4 
_shelx_F_calc_maximum      428.61 
_exptl_crystal_F_000      1344.00 
_reflns_d_resolution_high  0.8406 
 
loop_ 
 _symmetry_equiv_pos_as_xyz 
 'x, y, z' 
 '-x+1/2, y+1/2, -z+1/2' 
 '-x, -y, -z' 
 'x-1/2, -y-1/2, z-1/2' 
 
_cell_length_a    11.6230 
_cell_length_b    16.3614 
_cell_length_c    15.3124 
_cell_angle_alpha  90.000 
_cell_angle_beta  106.029 
_cell_angle_gamma  90.000 
 
_shelx_F_squared_multiplier     1.000 
 
loop_ 
 _refln_index_h 
 _refln_index_k 
 _refln_index_l 
 _refln_F_squared_calc 
 _refln_F_squared_meas 
 _refln_F_squared_sigma 
 _refln_observed_status 
   2   0   0     2631.72     2637.49     10.65 o 
   4   0   0     8028.23     7740.31     26.62 o 
   6   0   0    17021.74    18441.15    811.13 o 
   8   0   0      485.38      493.42     35.50 o 
  10   0   0      277.99      275.11     60.35 o 
  12   0   0     1330.26     1265.50     62.12 o 
   2   1   0     2318.80     2318.21     35.50 o 
   5   1   0      299.67      271.45     13.31 o 
   6   1   0    13290.70    14671.28    456.15 o 
   7   1   0       87.82      123.58     31.95 o 
   8   1   0       35.64       48.06     24.45 o 
   9   1   0      163.49      195.24     31.23 o 
  10   1   0      494.69      411.36     39.72 o 
  11   1   0       52.55       42.68     41.19 o 
  12   1   0      184.40      156.86     40.13 o 
  13   1   0      168.55      210.71     59.64 o 
   1   2   0     1319.60     1337.80     12.33 o 
   2   2   0      603.00      616.58     11.09 o 
   3   2   0    40462.31    47294.62    293.74 o 
   4   2   0     1812.75     1753.40     15.21 o 
   5   2   0     3525.79     3522.99     56.80 o 
   7   2   0     1072.31     1073.95     22.88 o 
   8   2   0      645.69      675.32     25.20 o 
   9   2   0       77.40       76.52     38.81 o 
  10   2   0      904.86      868.89     37.20 o 
  11   2   0       83.60       75.16     44.98 o 
  12   2   0     1405.32     1305.37    119.36 o 
  13   2   0      113.71      102.62     55.05 o 
   1   3   0      248.81      260.03      7.53 o 
   3   3   0     3217.20     3086.64    117.14 o 
   5   3   0      414.08      383.68     13.70 o 
   6   3   0     1325.36     1377.94     19.04 o 
   7   3   0      572.38      565.05     20.93 o 
   8   3   0      978.14      950.51     32.84 o 
   9   3   0     6062.26     5913.87    118.03 o 
  10   3   0      367.33      368.93     39.35 o 
  11   3   0        5.11       36.96     43.29 o 
  12   3   0        1.68       18.40     63.54 o 
  13   3   0      493.17      535.22     49.90 o 
   0   4   0      337.76      341.85      7.99 o 
   1   4   0      872.93      852.02     14.39 o 
   2   4   0      641.19      611.59     14.77 o 
   3   4   0       27.46       34.91     11.11 o 
   4   4   0       87.74       61.73     19.96 o 
   5   4   0     6076.89     6112.68    121.58 o 
   6   4   0     8387.78     9075.84     97.62 o 
   7   4   0      941.72      885.46     23.39 o 
   8   4   0      855.27      854.91     26.46 o 
   9   4   0     1042.56     1040.01     31.74 o 
  10   4   0      721.90      675.30     63.69 o 
  11   4   0      377.54      325.23     46.39 o 
  12   4   0      466.52      481.78     55.75 o 
  13   4   0      135.68      132.67     51.80 o 
   1   5   0      718.31      779.18     10.04 o 
   2   5   0      438.31      381.28     17.91 o 
   3   5   0     4548.96     4592.39    141.99 o 
   4   5   0     6328.44     6270.70     43.18 o 
   5   5   0     1164.46     1295.67     18.88 o 
   6   5   0      820.93      940.74     21.47 o 
   7   5   0      989.52     1052.30     39.94 o 
   8   5   0      420.31      410.34     24.86 o 
   9   5   0      837.02      848.94    102.94 o 
  10   5   0     1060.56      996.56     91.41 o 
  11   5   0      142.59      137.91     45.98 o 
  12   5   0      107.60      120.10     53.85 o 
   0   6   0      956.60     1007.86     21.30 o 
   1   6   0     1923.90     1914.34     27.51 o 
   2   6   0       39.38       49.59     11.09 o 
   3   6   0      623.60      609.65     29.82 o 
   4   6   0       79.97       71.97     26.00 o 
   5   6   0     6755.08     7130.45     57.68 o 
   6   6   0     5492.45     5545.73    167.73 o 
   7   6   0     1982.59     1923.89     55.02 o 
   8   6   0       44.15       86.42     23.31 o 
   9   6   0      114.08       79.87     47.92 o 
  10   6   0       17.41       -9.64     29.82 o 
  11   6   0      488.47      485.85     54.07 o 
  12   6   0       65.96      111.50     41.92 o 
   1   7   0      170.33      148.26     14.07 o 
   2   7   0    12183.07    12182.00    121.58 o 
   3   7   0     4222.73     4145.22     40.82 o 
   4   7   0    13574.69    13804.91    339.89 o 
   5   7   0       34.34       29.29     21.34 o 
   6   7   0        1.57       10.38     27.58 o 
   7   7   0     1159.77     1133.40     74.55 o 
   8   7   0     4568.59     4755.35    116.26 o 
   9   7   0     1475.58     1388.02     65.67 o 
  10   7   0     2357.30     2633.94    136.67 o 
  11   7   0       17.81       97.40     39.94 o 
  12   7   0       54.25        9.93     49.28 o 
   1   8   0     2883.96     2784.81     25.55 o 
   2   8   0       44.19       61.48     15.30 o 
   3   8   0      341.01      326.77     27.85 o 
   4   8   0      246.20      252.75     26.27 o 
   5   8   0     2101.94     2074.69     75.43 o 
   6   8   0       13.47       16.38     32.84 o 
   7   8   0     2243.46     2251.81    141.99 o 
   8   8   0      174.67      183.40     28.06 o 
   9   8   0       69.52       30.76     33.36 o 
  10   8   0        0.43        5.80     39.05 o 
  11   8   0     1123.00     1208.70     88.74 o 
  12   8   0        1.10        1.27     63.69 o 
   1   9   0        0.47       14.00     20.96 o 
   2   9   0     8199.14     8075.32     33.79 o 
   3   9   0      210.55      215.75     23.19 o 
   4   9   0     4076.48     3939.96     97.62 o 
   5   9   0        7.53        1.36     31.54 o 
   6   9   0      405.29      363.98     39.05 o 
   7   9   0        5.97       55.89     29.29 o 
   8   9   0     2033.30     2342.86     53.25 o 
   9   9   0      102.49       20.19     66.56 o 
  10   9   0      864.72      722.75     90.52 o 
  11   9   0      118.17       32.99     66.98 o 
   0  10   0     1349.82     1331.32     18.83 o 
   1  10   0     5186.32     5170.83     55.59 o 
   2  10   0      105.75       88.15     36.39 o 
   3  10   0      687.54      643.78     26.44 o 
   4  10   0      253.01      225.17     31.30 o 
   5  10   0     1448.37     1458.30     52.00 o 
   6  10   0      588.85      547.51     24.43 o 
   7  10   0     1779.95     1737.25     78.10 o 
   8  10   0      176.31      161.52     28.58 o 
   9  10   0      148.75      146.76     33.78 o 
  10  10   0       35.66      -42.69     47.03 o 
  11  10   0      296.40      170.39     42.60 o 
   1  11   0       20.46        3.35     26.17 o 
   2  11   0     2475.51     2515.89     82.53 o 
   3  11   0     1014.84     1009.70     45.15 o 
   4  11   0      730.10      733.92     52.88 o 
   5  11   0      172.47      207.95     50.58 o 
   6  11   0      117.23      118.11     59.13 o 
   7  11   0      166.36      142.06     28.87 o 
   8  11   0     1002.46     1096.88     63.90 o 
   9  11   0      302.49      248.31    119.81 o 
  10  11   0      286.06      231.35     77.21 o 
   0  12   0     1467.30     1507.69     26.62 o 
   1  12   0     3725.08     3649.25     44.52 o 
   2  12   0       63.36       69.88     33.61 o 
   3  12   0      888.54      880.73     41.92 o 
   4  12   0      482.76      499.32     42.60 o 
   5  12   0      855.67      927.87     86.08 o 
   6  12   0      588.89      533.08     62.04 o 
   7  12   0     1478.15     1229.98    126.90 o 
   8  12   0       18.99       78.10     30.46 o 
   9  12   0      201.38      192.58     60.99 o 
  10  12   0       31.72       31.02     32.87 o 
   1  13   0     1914.43     1925.45     39.07 o 
   2  13   0     1356.38     1325.75     51.53 o 
   3  13   0      255.75      282.47     37.89 o 
   4  13   0     1976.16     2004.60     45.49 o 
   5  13   0      167.89      147.54     47.59 o 
   6  13   0       80.27       43.67     38.26 o 
   7  13   0      697.96      522.48    107.38 o 
   8  13   0      449.66      319.59     83.42 o 
   9  13   0      387.58      365.91     58.34 o 
   0  14   0      533.10      573.15     26.96 o 
   1  14   0     1433.51     1482.03     47.25 o 
   2  14   0      269.95      270.20     46.45 o 
   3  14   0        6.79       21.07     37.94 o 
   4  14   0      315.46      309.08     46.95 o 
   5  14   0      312.08      336.29     73.66 o 
   6  14   0     1372.10     1434.95     78.98 o 
   7  14   0       56.64       65.99     45.18 o 
   8  14   0       29.87       16.75     32.32 o 
   9  14   0       18.42       11.50     41.67 o 
   1  15   0       45.66       51.56     46.95 o 
   2  15   0       14.96      -21.17     35.07 o 
   3  15   0     3876.69     4143.52     99.39 o 
   4  15   0       12.67        4.01     38.85 o 
   5  15   0      116.54       98.01     31.71 o 
   6  15   0      268.81      211.57     81.55 o 
   7  15   0       15.97        6.38     35.05 o 
   8  15   0      187.11      135.57     63.01 o 
   0  16   0     2174.37     2309.32     78.10 o 
   1  16   0      308.75      315.71     46.95 o 
   2  16   0      734.81      741.67     53.33 o 
   3  16   0      104.01      138.60     52.13 o 
   4  16   0      963.59      938.09     65.45 o 
   5  16   0      236.21      284.54     66.56 o 
   6  16   0     1344.84     1423.02     58.88 o 
   7  16   0      470.81      367.60     72.77 o 
   1  17   0      287.36      306.15     54.79 o 
   2  17   0        1.78       -5.13     46.34 o 
   3  17   0     1604.79     1704.45     43.29 o 
   4  17   0        1.97      -26.58     49.82 o 
   5  17   0       61.42       28.05     63.10 o 
   6  17   0        1.01       -1.86     64.55 o 
   0  18   0     1144.58     1235.33     53.25 o 
   1  18   0        2.75        5.77     55.86 o 
   2  18   0      207.41      263.25     67.03 o 
   3  18   0        0.71       11.35     61.42 o 
   4  18   0      228.41      262.96     57.01 o 
   5  18   0       11.79       31.09     65.17 o 
   1  19   0      424.53      454.54     68.23 o 
   2  19   0       96.28      149.86     54.16 o 
 -13   0   1       66.62       88.74     60.35 o 
 -11   0   1      265.94      287.53     72.77 o 
  -9   0   1      479.43      493.42     40.82 o 
  -7   0   1      691.84      676.23     40.82 o 
  -5   0   1      707.58      669.14     30.17 o 
   3   0   1    75079.80    85184.28   1883.16 o 
   5   0   1       86.25      110.04     19.52 o 
   7   0   1     4701.27     4770.92     37.27 o 
   9   0   1    10530.05    10986.60    315.93 o 
  11   0   1        4.40       12.42     65.67 o 
  13   0   1      461.23      402.90    106.49 o 
 -13   1   1       19.82       60.63     54.08 o 
 -12   1   1     1477.85     1521.03    102.28 o 
 -11   1   1       88.62      110.04     39.40 o 
 -10   1   1      115.05      139.77     45.31 o 
  -9   1   1      166.97      174.60     36.88 o 
  -8   1   1      695.39      693.98     41.43 o 
  -7   1   1      236.19      209.07     23.65 o 
  -6   1   1    17009.60    17735.15    386.25 o 
  -5   1   1      515.93      509.37     16.63 o 
  -4   1   1      963.35      921.22     23.31 o 
  -3   1   1    27935.15    32829.19    206.78 o 
  -2   1   1     2636.22     2645.50     39.94 o 
   3   1   1   183703.33   205597.36    434.85 o 
   4   1   1     7897.75     7570.85     25.92 o 
   5   1   1     1262.37     1218.02     20.15 o 
   7   1   1      112.29      153.12     43.48 o 
   8   1   1      344.27      355.44     24.26 o 
   9   1   1      155.84      292.23    101.17 o 
  10   1   1     1997.12     1987.74     71.69 o 
  11   1   1        1.93        3.55     32.63 o 
  12   1   1      502.32      522.34     69.65 o 
  13   1   1      159.66      104.03     62.07 o 
 -13   2   1      203.74      211.72     59.64 o 
 -12   2   1        7.66       26.17     49.56 o 
 -11   2   1       62.26       55.25     42.36 o 
 -10   2   1      343.97      382.18     58.57 o 
  -9   2   1     3145.11     3230.55     82.93 o 
  -8   2   1      460.73      465.30     38.14 o 
  -7   2   1      503.96      503.02     27.27 o 
  -6   2   1     3224.26     3504.98    103.83 o 
  -5   2   1     2392.86     2318.79     25.79 o 
  -4   2   1     2222.90     2225.30     37.09 o 
  -3   2   1    22551.38    25646.53    500.52 o 
  -2   2   1      625.64      647.87     15.74 o 
  -1   2   1     4483.57     5044.07     69.85 o 
   1   2   1     1139.86     1163.59     26.62 o 
   2   2   1     2975.75     3044.23     48.81 o 
   3   2   1     8054.45     7881.62     39.94 o 
   4   2   1     7394.16     7044.93     95.84 o 
   5   2   1      321.46      306.02     18.64 o 
   6   2   1       46.39       89.36     31.06 o 
   7   2   1      464.98      478.87     19.42 o 
   8   2   1      458.89      420.07     24.62 o 
   9   2   1       92.93      198.40     78.98 o 
  10   2   1      415.93      388.70     35.44 o 
  11   2   1        7.64       19.92     60.98 o 
  12   2   1     1007.41      876.90     65.54 o 
 -13   3   1      187.71      197.31     67.60 o 
 -12   3   1      547.60      517.05     62.61 o 
 -11   3   1      426.53      442.24     32.19 o 
 -10   3   1      807.57      817.97     72.59 o 
  -9   3   1       15.89       24.06     27.72 o 
  -8   3   1      278.55      277.25     26.27 o 
  -7   3   1      689.85      658.83     21.30 o 
  -6   3   1     9814.65     9862.09     61.23 o 
  -5   3   1     2031.09     2013.09     15.88 o 
  -4   3   1       82.59       69.96     13.13 o 
  -3   3   1     5042.36     5270.61     28.00 o 
  -2   3   1     2905.89     2811.83     19.35 o 
  -1   3   1     3498.16     3440.65     47.03 o 
   0   3   1    23554.79    26476.05    189.03 o 
   1   3   1     2598.58     2364.45     71.00 o 
   2   3   1     1250.55     1214.71     11.81 o 
   3   3   1       46.36       47.34      9.35 o 
   4   3   1     1111.88     1001.48     22.19 o 
   5   3   1     8565.61     8853.83    187.25 o 
   6   3   1      396.00      457.82     20.79 o 
   7   3   1      718.66      685.42     24.93 o 
   8   3   1      349.01      385.03     24.95 o 
   9   3   1      583.17      553.97     31.17 o 
  10   3   1      655.11      655.76     36.86 o 
  11   3   1       64.59       44.77     36.51 o 
  12   3   1      333.99      322.77     75.38 o 
 -13   4   1      204.44      169.97     49.90 o 
 -12   4   1       68.06       44.37     42.60 o 
 -11   4   1      202.30      186.43     47.55 o 
 -10   4   1     1586.29     1529.34    105.42 o 
  -9   4   1     3809.04     3938.07     82.61 o 
  -8   4   1     1030.05     1054.64     21.68 o 
  -7   4   1      975.72      965.29     18.01 o 
  -6   4   1        0.13        7.64     20.00 o 
  -5   4   1      666.74      674.33      6.83 o 
  -4   4   1     1790.08     1715.16     44.37 o 
  -3   4   1    10384.15    10727.70    148.63 o 
  -2   4   1      605.70      531.11     16.91 o 
  -1   4   1      112.07      118.92      8.09 o 
   0   4   1     7589.21     7765.54     57.46 o 
   1   4   1      606.62      589.48     10.61 o 
   2   4   1     1099.07     1039.38     19.42 o 
   3   4   1     2037.45     1939.44     24.85 o 
   4   4   1     8058.35     8397.21     48.81 o 
   5   4   1      695.51      694.64     23.07 o 
   6   4   1      168.07      189.74     32.84 o 
   7   4   1      924.13      904.76     26.27 o 
   8   4   1      397.07      377.53     29.29 o 
   9   4   1     1688.77     1593.38     35.74 o 
  10   4   1      523.55      493.15     35.96 o 
  11   4   1      160.07      114.34     41.97 o 
  12   4   1      387.70      306.90     68.90 o 
 -13   5   1      251.00      251.98     66.86 o 
 -12   5   1      615.51      628.72     40.08 o 
 -11   5   1     1238.50     1231.65     68.72 o 
 -10   5   1      640.41      611.19     50.22 o 
  -9   5   1       88.43       95.84     28.40 o 
  -8   5   1      343.75      349.65     24.85 o 
  -7   5   1     1124.86     1110.11     39.05 o 
  -6   5   1     3204.56     3274.75     91.41 o 
  -5   5   1     1437.85     1363.92     34.50 o 
  -4   5   1       53.77       66.08     15.74 o 
  -3   5   1      282.40      273.70     18.70 o 
  -2   5   1     1925.57     1996.27     22.00 o 
  -1   5   1     2096.27     2030.67     19.18 o 
   0   5   1      180.42      172.08     11.81 o 
   1   5   1      191.18      171.32     13.92 o 
   2   5   1     1092.86     1057.95     24.85 o 
   3   5   1      645.28      617.43     17.75 o 
   4   5   1       50.68       63.90     13.81 o 
   5   5   1     4798.57     5162.58     78.10 o 
   6   5   1     2640.65     2678.28     25.93 o 
   7   5   1      782.26      855.93     26.25 o 
   8   5   1      100.88      102.59     25.40 o 
   9   5   1      108.11       92.47     31.67 o 
  10   5   1      167.45      190.86     33.06 o 
  11   5   1      699.56      659.35    102.06 o 
  12   5   1      659.84      688.34    102.94 o 
 -12   6   1       42.13       59.49     41.36 o 
 -11   6   1      257.93      288.01     41.93 o 
 -10   6   1      980.90     1167.33     71.00 o 
  -9   6   1      637.77      782.84     82.53 o 
  -8   6   1     1006.87      971.94     50.58 o 
  -7   6   1      231.83      247.67     32.56 o 
  -6   6   1     2868.54     3031.31     26.62 o 
  -5   6   1     4995.93     5280.62     71.00 o 
  -4   6   1     6137.79     6108.46     60.47 o 
  -3   6   1     7204.89     6957.61    111.82 o 
  -2   6   1     8593.56     7904.83     42.60 o 
  -1   6   1     1240.80     1279.26     25.01 o 
   0   6   1     2943.55     3114.61     16.02 o 
   1   6   1      936.08      793.23     27.51 o 
   2   6   1     2624.63     2481.51     60.35 o 
   3   6   1     4158.42     4312.22     85.19 o 
   4   6   1    11267.61    11001.85    144.65 o 
   5   6   1      146.99      167.81     25.53 o 
   6   6   1       32.34       44.98     19.96 o 
   7   6   1     1936.72     1820.83    111.82 o 
   8   6   1     2238.99     2243.59    123.36 o 
   9   6   1     1271.63     1266.51     45.26 o 
  10   6   1     1637.38     1639.72     67.45 o 
  11   6   1        2.21      -12.48     38.69 o 
  12   6   1        9.25       57.59     57.69 o 
 -12   7   1        6.97       17.60     50.55 o 
 -11   7   1      531.46      452.35     47.26 o 
 -10   7   1       56.13       61.48     51.47 o 
  -9   7   1       15.47        7.42     24.85 o 
  -8   7   1      217.60      210.56     22.00 o 
  -7   7   1      796.41      797.13     72.77 o 
  -6   7   1       23.06       23.31     22.59 o 
  -5   7   1     4535.13     4464.88    108.27 o 
  -4   7   1      209.18      206.98     26.65 o 
  -3   7   1     2940.75     3098.86     29.81 o 
  -2   7   1      788.02      858.95     18.70 o 
  -1   7   1     9058.17     9356.52    108.27 o 
   0   7   1      110.11       87.20     22.59 o 
   1   7   1     4524.17     4452.98     26.46 o 
   2   7   1     1054.01     1113.52     24.19 o 
   3   7   1     2177.56     2221.61     39.52 o 
   4   7   1       95.74       43.72     55.02 o 
   5   7   1     1735.66     1807.73     25.25 o 
   6   7   1      232.13      201.31     19.42 o 
   7   7   1     2381.84     2418.80     74.55 o 
   8   7   1       25.00       16.58     38.16 o 
   9   7   1       96.14       34.38     62.12 o 
  10   7   1        3.04      -11.97     36.67 o 
  11   7   1     1146.31     1094.66     94.96 o 
  12   7   1      158.59      279.61    108.27 o 
 -12   8   1       87.45      136.19     71.22 o 
 -11   8   1      161.00      170.17     39.16 o 
  -9   8   1      111.75       87.18     24.95 o 
  -8   8   1     3577.46     3812.47     97.62 o 
  -7   8   1      631.95      555.49    103.83 o 
  -6   8   1      512.89      436.86     38.16 o 
  -5   8   1     1051.46     1115.87     31.99 o 
  -4   8   1    12123.28    12241.31    309.72 o 
  -3   8   1     3301.84     3540.78     36.53 o 
  -2   8   1    24936.98    27943.95    142.99 o 
  -1   8   1      559.44      620.48     21.72 o 
   0   8   1     3389.06     3556.15     40.01 o 
   1   8   1       34.17       44.73     18.70 o 
   2   8   1     9764.59     9830.36     67.22 o 
   3   8   1      227.18      248.73     23.19 o 
   4   8   1     5196.54     5070.51    102.94 o 
   5   8   1      166.91      171.31     24.86 o 
   6   8   1      336.74      342.50     24.26 o 
   7   8   1      248.23      221.43     37.41 o 
   8   8   1     1643.99     1668.50    149.98 o 
   9   8   1        4.71      -32.59     50.58 o 
  10   8   1     1466.12     1426.85    115.37 o 
  11   8   1       63.09       84.69     38.34 o 
 -11   9   1      438.12      453.41     82.53 o 
 -10   9   1       52.83       29.42     36.39 o 
  -9   9   1        0.49       13.25     25.25 o 
  -8   9   1      322.88      251.87     38.16 o 
  -7   9   1     1410.76     1289.43    108.27 o 
  -6   9   1      201.93      176.65     28.22 o 
  -5   9   1     3815.29     3808.57     93.18 o 
  -4   9   1      196.72      203.89     25.10 o 
  -3   9   1      221.68      225.41     44.37 o 
  -2   9   1      435.96      465.74     24.73 o 
  -1   9   1     4713.68     4541.22     38.69 o 
   0   9   1     2329.19     2489.34     44.37 o 
   1   9   1     5038.47     4912.18     57.68 o 
   2   9   1      595.22      613.50     23.31 o 
   3   9   1        6.74       20.32     25.01 o 
   4   9   1      356.01      366.10     29.47 o 
   5   9   1      548.06      603.13     47.03 o 
   6   9   1      393.68      386.58     37.27 o 
   7   9   1     1950.05     1913.73     72.77 o 
   8   9   1      150.73      163.68     25.71 o 
   9   9   1       91.65      101.64     39.94 o 
  10   9   1       12.63      -28.33     67.45 o 
  11   9   1      801.29      711.47    190.80 o 
 -11  10   1       57.45       44.74     41.79 o 
 -10  10   1      561.80      478.65     59.08 o 
  -9  10   1      129.84       99.64     64.78 o 
  -8  10   1      976.59      970.74    124.24 o 
  -7  10   1       11.56        5.08     23.47 o 
  -6  10   1       31.40       53.36     35.74 o 
  -5  10   1     1182.97     1180.54     23.27 o 
  -4  10   1     1964.26     1854.86     39.93 o 
  -3  10   1      361.94      362.06     26.46 o 
  -2  10   1     5354.85     5216.19     94.07 o 
  -1  10   1       16.07       19.76     27.23 o 
   0  10   1      198.86      235.54     23.47 o 
   1  10   1       19.60      -17.32     27.23 o 
   2  10   1     3213.84     3179.07     43.29 o 
   3  10   1      756.28      745.97     37.41 o 
   4  10   1     1010.76     1010.82     42.45 o 
   5  10   1      137.51      140.27     43.87 o 
   6  10   1      323.90      285.32     28.05 o 
   7  10   1      231.77      261.93     28.89 o 
   8  10   1     1500.58     1616.93     72.77 o 
   9  10   1       89.41       61.28     32.40 o 
  10  10   1      415.08      469.60     54.16 o 
  11  10   1       45.54       24.01     40.94 o 
 -11  11   1      282.95      143.77     95.84 o 
 -10  11   1       26.67      -29.51     23.07 o 
  -9  11   1        8.08       -1.03     38.16 o 
  -8  11   1       17.85      -11.80     25.83 o 
  -7  11   1     1109.39     1058.14    103.83 o 
  -6  11   1     1344.02     1342.28    109.16 o 
  -5  11   1     2210.12     2161.24    123.36 o 
  -4  11   1      111.59      121.41     32.84 o 
  -3  11   1      739.10      743.54     54.13 o 
  -2  11   1        7.11       14.96     21.05 o 
  -1  11   1     4910.27     4815.22    189.03 o 
   0  11   1      223.19      263.65     28.52 o 
   1  11   1     7195.08     7198.25     76.32 o 
   2  11   1      402.12      374.43     34.45 o 
   3  11   1      343.40      310.20     29.31 o 
   4  11   1       11.90        3.77     31.96 o 
   5  11   1      730.42      684.34     90.52 o 
   6  11   1      811.35      737.84     59.46 o 
   7  11   1      868.98      843.24     44.37 o 
   8  11   1       19.47       -5.57     40.82 o 
   9  11   1      381.05      438.40    133.12 o 
  10  11   1       83.29       38.08     66.20 o 
 -10  12   1      229.39      139.76     30.94 o 
  -9  12   1      479.12      311.87     86.97 o 
  -8  12   1      800.82      878.57     47.92 o 
  -7  12   1       36.96       55.91     39.93 o 
  -6  12   1        0.24       37.02     34.08 o 
  -5  12   1      704.48      727.47     64.03 o 
  -4  12   1     1358.36     1370.79     60.35 o 
  -3  12   1      281.58      285.39     37.27 o 
  -2  12   1     2067.84     2007.60     40.51 o 
  -1  12   1     1553.03     1526.65     45.26 o 
   0  12   1     1713.03     1710.43     37.40 o 
   1  12   1       14.52       23.24     39.93 o 
   2  12   1     6764.50     6894.03    151.75 o 
   3  12   1      825.44      844.88     38.36 o 
   4  12   1      470.81      458.13     30.73 o 
   5  12   1      276.51      235.21     76.76 o 
   6  12   1       25.12       44.96     31.75 o 
   7  12   1      423.59      312.19     76.32 o 
   8  12   1     1026.38      775.00    142.88 o 
   9  12   1      220.48      257.27     34.92 o 
  10  12   1       89.47      -10.51     45.15 o 
 -10  13   1       31.19       30.63     30.17 o 
  -9  13   1       71.23       77.57     29.07 o 
  -8  13   1      101.76       71.31     26.46 o 
  -7  13   1      490.02      433.44     75.43 o 
  -6  13   1     2044.67     2084.65     59.76 o 
  -5  13   1     1142.33     1177.61     88.74 o 
  -4  13   1      493.61      474.72     40.31 o 
  -3  13   1       93.09       89.47     30.73 o 
  -2  13   1       96.10      103.16     30.58 o 
  -1  13   1      330.69      330.79     28.89 o 
   0  13   1     1356.39     1322.37     51.60 o 
   1  13   1     1859.76     1786.29     66.56 o 
   2  13   1      585.31      551.47     28.05 o 
   3  13   1      138.54      181.20     42.18 o 
   4  13   1      440.48      401.96     47.03 o 
   5  13   1     1765.40     1928.38     63.90 o 
   6  13   1      355.11      352.86     52.53 o 
   7  13   1     1051.85      912.20    138.44 o 
   8  13   1       23.29       47.95     37.21 o 
   9  13   1      220.72      177.80    140.22 o 
  -9  14   1      747.45      915.85    138.44 o 
  -8  14   1      843.90      617.46    118.92 o 
  -7  14   1      246.12      183.06     66.12 o 
  -6  14   1      271.46      281.17     48.89 o 
  -5  14   1       26.70       53.18     32.56 o 
  -4  14   1      100.42      113.33     47.55 o 
  -3  14   1     3577.86     3762.14    144.65 o 
  -2  14   1      476.33      489.14     36.77 o 
  -1  14   1      251.19      224.65     46.75 o 
   0  14   1      160.13      176.96     36.40 o 
   1  14   1      454.10      485.51     31.38 o 
   2  14   1      104.83      125.41     33.81 o 
   3  14   1     1285.23     1336.56     44.95 o 
   4  14   1     1282.05     1146.32     43.48 o 
   5  14   1       13.14       67.71     41.69 o 
   6  14   1      266.77      202.01     35.62 o 
   7  14   1     1067.72     1070.26     83.42 o 
   8  14   1       27.25       57.28     35.16 o 
  -8  15   1       27.54       59.43     31.07 o 
  -7  15   1     2907.66     2401.16    157.97 o 
  -6  15   1      630.99      495.46     96.73 o 
  -5  15   1      606.68      568.24     61.36 o 
  -4  15   1     2443.14     2447.59     72.77 o 
  -3  15   1      416.27      385.47     48.75 o 
  -2  15   1       68.04       60.04     35.82 o 
  -1  15   1      380.19      478.82     45.53 o 
   0  15   1     3060.92     3280.07     60.35 o 
   1  15   1      290.83      301.46     45.93 o 
   2  15   1      416.43      394.41     52.79 o 
   3  15   1       70.61       73.61     43.07 o 
   4  15   1      954.24     1019.26     71.50 o 
   5  15   1      559.75      572.44     55.81 o 
   6  15   1      945.19      878.67     55.02 o 
   7  15   1      156.47      150.87    101.17 o 
   8  15   1       70.70       59.60     43.48 o 
  -7  16   1      620.94      489.60     80.76 o 
  -6  16   1        8.00       -3.65     62.69 o 
  -5  16   1       28.90       20.48     48.51 o 
  -4  16   1      755.52      706.27    116.26 o 
  -3  16   1     2541.89     2659.92    205.89 o 
  -2  16   1      145.71      152.58     48.89 o 
  -1  16   1      285.35      288.08     36.33 o 
   0  16   1        4.04       -4.58     42.03 o 
   1  16   1      244.08      273.03     59.60 o 
   2  16   1       57.60       37.18     45.93 o 
   3  16   1     2074.89     2142.44     98.51 o 
   4  16   1        4.67       18.42     57.69 o 
   5  16   1      193.68      166.70     81.32 o 
   6  16   1       71.20       68.93     53.25 o 
   7  16   1      149.74      124.41     38.80 o 
  -6  17   1      709.26      649.36     73.92 o 
  -5  17   1       18.70       39.05     41.42 o 
  -4  17   1      774.22      757.64     61.40 o 
  -3  17   1        0.68       -1.07     45.49 o 
  -2  17   1      601.93      663.06    101.17 o 
  -1  17   1        0.92       -8.73     82.03 o 
   0  17   1     1469.82     1520.28     68.32 o 
   1  17   1      116.32      138.55     50.82 o 
   2  17   1       56.98       59.43     44.63 o 
   3  17   1        0.16       13.53     48.21 o 
   4  17   1      805.27      823.39     94.96 o 
   5  17   1        6.30       15.50     62.98 o 
   6  17   1      981.81     1013.46     67.45 o 
  -5  18   1       27.89       32.40     50.51 o 
  -4  18   1        2.66       15.65     55.48 o 
  -3  18   1     1631.20     1744.47     52.80 o 
  -2  18   1       49.05       53.41     60.96 o 
  -1  18   1      204.68      213.23     61.19 o 
   0  18   1       20.32       -7.06     51.07 o 
   1  18   1      303.02      330.07     50.01 o 
   2  18   1       11.68       -0.91     57.60 o 
   3  18   1      938.85     1018.68     89.63 o 
   4  18   1       11.22      -14.71     65.81 o 
  -3  19   1       30.39       85.76     57.99 o 
  -2  19   1      207.97      212.94     45.13 o 
  -1  19   1        4.06        1.25     46.39 o 
   0  19   1     1182.24     1221.34     77.18 o 
   1  19   1        6.11      -11.34     66.86 o 
   2  19   1       55.58       48.99     53.33 o 
 -12   0   2     1916.17     2055.33    145.54 o 
 -10   0   2      121.45       69.22     42.60 o 
  -8   0   2     1305.95     1348.92     69.22 o 
  -6   0   2     6927.60     6902.56    193.46 o 
  -4   0   2      571.46      557.32     26.62 o 
  -2   0   2     8051.37     8835.42    156.19 o 
   2   0   2     9710.89     9669.63     71.00 o 
   4   0   2    11594.79    11529.71    129.57 o 
   6   0   2     4365.57     4857.89     35.50 o 
   8   0   2     1367.03     1327.62     35.50 o 
  10   0   2     4069.59     4075.16     53.25 o 
  12   0   2     1139.41     1011.69    136.67 o 
 -13   1   2      101.39      111.10     58.83 o 
 -12   1   2        9.35        7.99     43.93 o 
 -11   1   2      374.84      337.61     50.26 o 
 -10   1   2       59.65       83.48     37.59 o 
  -9   1   2      298.40      362.30     32.63 o 
  -8   1   2       25.30       32.84     28.87 o 
  -7   1   2       55.86       70.32     23.19 o 
  -6   1   2      220.81      201.37     27.53 o 
  -5   1   2     1788.76     1726.39     35.39 o 
  -4   1   2       64.10       68.46     12.09 o 
  -3   1   2    25441.87    29495.81    176.37 o 
  -2   1   2      205.15      190.78     26.27 o 
  -1   1   2     2084.39     2230.28     24.19 o 
   0   1   2    22169.44    24750.49    224.68 o 
   1   1   2     8623.14     9311.94    136.67 o 
   2   1   2     4825.39     4985.37     69.56 o 
   3   1   2     1258.90     1422.03     43.48 o 
   4   1   2     1113.90     1084.75     23.96 o 
   5   1   2      594.16      567.68     16.63 o 
   6   1   2     6824.43     6969.93     56.80 o 
   7   1   2     3282.44     3205.70     25.71 o 
   8   1   2        3.74       32.23     39.05 o 
   9   1   2     6958.61     6957.88     84.31 o 
  10   1   2       48.57       48.62     40.01 o 
  11   1   2       32.16       36.42     51.98 o 
  12   1   2      255.66      145.05     42.85 o 
 -13   2   2       31.70       64.88     50.26 o 
 -12   2   2     1392.55     1401.77    112.09 o 
 -11   2   2      488.87      527.71     59.13 o 
 -10   2   2      114.69      156.02     44.43 o 
  -9   2   2      139.35      134.42     30.73 o 
  -8   2   2      392.73      401.99     19.86 o 
  -7   2   2      574.09      547.01     19.18 o 
  -6   2   2    16426.95    17122.89     89.70 o 
  -5   2   2       27.33       38.84      9.76 o 
  -4   2   2     1987.46     1921.01     25.79 o 
  -3   2   2     9914.30    10188.08    147.32 o 
  -2   2   2     3147.93     3092.63     44.37 o 
  -1   2   2     4025.16     4203.80    200.56 o 
   0   2   2    76540.11    85445.07    593.70 o 
   1   2   2     2656.41     2602.61    164.18 o 
   2   2   2      135.51      108.64      9.81 o 
   3   2   2     7632.00     7843.12    110.04 o 
   4   2   2     5133.31     4909.05     27.70 o 
   5   2   2     5965.48     5803.90     99.39 o 
   6   2   2    21640.19    21837.15    117.14 o 
   7   2   2       55.23       89.46     31.06 o 
   8   2   2      136.11      120.73     23.19 o 
   9   2   2     4403.93     4045.86    135.78 o 
  10   2   2     1705.47     1652.44     43.47 o 
  11   2   2        5.45       40.08     34.50 o 
  12   2   2      762.78      682.13     69.60 o 
 -13   3   2       73.50       76.62     41.72 o 
 -12   3   2      176.18      118.60     45.49 o 
 -11   3   2       46.84       55.30     41.67 o 
 -10   3   2      768.72      749.81     47.59 o 
  -9   3   2     2054.76     2126.71     54.07 o 
  -8   3   2      385.17      415.85     19.61 o 
  -7   3   2      796.77      792.35     34.40 o 
  -6   3   2      493.98      519.58     18.17 o 
  -5   3   2      259.87      261.57     18.33 o 
  -4   3   2       45.27       43.27     12.09 o 
  -3   3   2     4302.23     4218.92     36.28 o 
  -2   3   2       59.27       69.90      9.81 o 
  -1   3   2      921.67      939.20     10.48 o 
   0   3   2      802.07      784.56     17.44 o 
   1   3   2      772.64      744.97     18.71 o 
   2   3   2     3754.97     3660.60     51.47 o 
   3   3   2     2294.80     2255.61     51.47 o 
   4   3   2     7901.78     7775.55     93.18 o 
   5   3   2      222.37      204.00     16.17 o 
   6   3   2     2908.67     3244.63    181.04 o 
   7   3   2      709.10      700.11     26.37 o 
   8   3   2      283.51      273.33     27.90 o 
   9   3   2      397.28      412.36     35.23 o 
  10   3   2      218.82      222.50     58.35 o 
  11   3   2       92.36       65.92     40.58 o 
  12   3   2      714.51      598.09     58.35 o 
 -13   4   2       86.35      106.40     49.47 o 
 -12   4   2      266.79      248.56     58.99 o 
 -11   4   2     1194.45     1164.74    106.49 o 
 -10   4   2      912.84      876.73     47.72 o 
  -9   4   2       51.88       39.44     22.18 o 
  -8   4   2      256.83      266.23     21.72 o 
  -7   4   2      841.54      816.41     20.09 o 
  -6   4   2     9890.13    10120.45    197.01 o 
  -5   4   2      746.85      669.97     20.09 o 
  -4   4   2      654.05      648.49     17.91 o 
  -3   4   2      144.82      135.85      9.81 o 
  -2   4   2     2055.65     1908.90     35.50 o 
  -1   4   2     1515.37     1505.41     30.17 o 
   0   4   2     2122.43     2000.42     30.17 o 
   1   4   2      407.53      375.91     18.49 o 
   2   4   2      909.69      783.02     51.47 o 
   3   4   2     1082.91     1042.08     32.78 o 
   4   4   2      443.01      448.59     24.85 o 
   6   4   2      684.30      669.11     24.93 o 
   7   4   2       71.43       60.46     40.77 o 
   8   4   2      469.42      456.60     30.96 o 
   9   4   2      134.47       97.53     31.90 o 
  10   4   2      134.56      104.41     63.68 o 
  11   4   2      247.69      248.86     55.91 o 
  12   4   2       53.11       34.57     42.20 o 
 -13   5   2      138.75      153.46     55.32 o 
 -12   5   2        1.00       -2.87     52.68 o 
 -11   5   2        8.94       45.00     35.36 o 
 -10   5   2     1076.60     1142.21     79.87 o 
  -9   5   2     3947.96     4123.61    151.75 o 
  -8   5   2     4821.63     5225.38    175.71 o 
  -7   5   2     1882.82     2048.95     18.71 o 
  -6   5   2     1472.69     1539.52     31.95 o 
  -5   5   2     1841.00     1801.20     28.40 o 
  -4   5   2     1419.33     1371.01     22.59 o 
  -3   5   2    16966.68    18477.41    189.45 o 
  -2   5   2     9448.46     8976.43    160.87 o 
  -1   5   2      833.99      856.96     14.44 o 
   0   5   2      409.63      382.94     15.30 o 
   1   5   2     7290.54     7035.52     51.32 o 
   2   5   2     3264.30     3039.05     32.84 o 
   3   5   2     9523.10     9672.19     37.63 o 
   4   5   2    12143.33    12487.79    112.71 o 
   5   5   2      194.23      169.14     19.18 o 
   6   5   2      486.36      496.27     25.53 o 
   7   5   2     1416.80     1421.43     32.77 o 
   8   5   2      624.22      686.78     50.82 o 
   9   5   2      284.12      312.79     34.97 o 
  10   5   2      726.13      711.48     38.58 o 
  11   5   2        7.49      -29.82     53.46 o 
  12   5   2        2.58       13.07     97.62 o 
 -12   6   2      262.50      257.07     64.68 o 
 -11   6   2     1474.00     1652.05    173.05 o 
 -10   6   2      861.87      937.62    120.69 o 
  -9   6   2      352.59      424.41     60.35 o 
  -8   6   2       73.61       94.72     27.72 o 
  -7   6   2      546.09      528.24     23.06 o 
  -6   6   2      118.68      129.08     27.53 o 
  -5   6   2     1836.72     1812.17     41.71 o 
  -4   6   2      290.03      276.45     14.39 o 
  -3   6   2      651.20      638.14     15.06 o 
  -2   6   2     3510.94     3523.79     27.90 o 
  -1   6   2     3531.87     3414.81     24.26 o 
   0   6   2      564.04      672.28     20.68 o 
   1   6   2      138.77      111.54     19.62 o 
   2   6   2      427.04      407.35     25.74 o 
   3   6   2      513.67      451.96     58.57 o 
   4   6   2      904.14      933.15     20.45 o 
   5   6   2     2241.45     2330.10     25.93 o 
   6   6   2      737.32      737.83     33.81 o 
   7   6   2     1072.16     1159.02     52.36 o 
   8   6   2      179.74      172.65     33.05 o 
   9   6   2      142.05      165.57     60.88 o 
  10   6   2       29.12       64.62     40.58 o 
  11   6   2      582.33      662.16     42.67 o 
  12   6   2      252.88      255.10     68.33 o 
 -12   7   2      111.23       92.82     52.69 o 
 -11   7   2      207.23      260.98     38.26 o 
 -10   7   2     1657.89     1569.01     92.29 o 
  -9   7   2     1535.66     1578.03     99.39 o 
  -8   7   2     2730.16     2566.74     53.25 o 
  -7   7   2        2.46        7.10     18.33 o 
  -6   7   2      185.57      214.82     24.26 o 
  -5   7   2     3831.04     3928.97    165.07 o 
  -4   7   2     3278.34     3138.43     73.66 o 
  -3   7   2      600.99      752.11     22.49 o 
  -2   7   2     6813.49     6415.45    106.49 o 
  -1   7   2      293.76      313.25     18.01 o 
   0   7   2     3560.71     3490.76     20.36 o 
   1   7   2     3059.73     3244.33     34.61 o 
   2   7   2     5716.61     5467.27    159.74 o 
   4   7   2     6601.81     6649.14    120.69 o 
   5   7   2      188.38      173.05     29.23 o 
   6   7   2      555.69      558.46     25.16 o 
   7   7   2      511.41      504.40     28.40 o 
   8   7   2     1367.95     1333.25     82.53 o 
   9   7   2        5.95       41.71     57.73 o 
  10   7   2      937.82      937.13     59.46 o 
  11   7   2      118.97       66.45     43.48 o 
 -12   8   2      129.94      127.37     48.99 o 
 -11   8   2      383.08      406.74     68.33 o 
 -10   8   2       98.15      105.39     47.92 o 
  -9   8   2      198.00      190.29     35.82 o 
  -8   8   2       99.62       93.64     27.23 o 
  -7   8   2     1372.53     1327.16     94.07 o 
  -6   8   2      223.66      217.02     22.59 o 
  -5   8   2     2591.00     2444.16     39.93 o 
  -4   8   2       17.03       10.65     15.06 o 
  -3   8   2      211.85      232.73     23.81 o 
  -2   8   2      202.57      216.69     18.26 o 
  -1   8   2    10290.38    10226.94     28.22 o 
   0   8   2     1161.89     1260.98     26.27 o 
   1   8   2     8523.12     8374.76     85.19 o 
   2   8   2      467.82      522.33     32.55 o 
   3   8   2     3305.64     3242.55    145.54 o 
   4   8   2       11.40       36.48     22.18 o 
   5   8   2     3291.01     3413.51     42.60 o 
   6   8   2      548.99      511.61     28.49 o 
   7   8   2     2410.83     2383.71    108.27 o 
   8   8   2        9.85        2.66     31.49 o 
   9   8   2      150.99      202.13     52.45 o 
  10   8   2       11.88       -2.33     43.02 o 
  11   8   2      947.80      871.93     93.18 o 
 -12   9   2       78.78       39.31     47.05 o 
 -11   9   2        4.14       49.15     53.29 o 
 -10   9   2     1111.56     1286.42     54.13 o 
  -9   9   2        8.46       -5.14     25.07 o 
  -7   9   2        6.94        7.81     29.54 o 
  -6   9   2       14.22        8.95     29.47 o 
  -5   9   2     1620.34     1557.26     40.08 o 
  -4   9   2     6140.31     6182.06     75.51 o 
  -3   9   2      407.41      435.60     24.26 o 
  -2   9   2    12937.81    13257.80     59.86 o 
  -1   9   2     2158.27     2276.07     47.03 o 
   0   9   2     4327.20     4739.34     34.12 o 
   1   9   2     2451.95     2542.81     32.82 o 
   2   9   2     8155.52     8501.88    187.25 o 
   3   9   2      930.21      929.63     54.13 o 
   4   9   2     2902.90     2731.06    209.44 o 
   5   9   2      525.24      521.70     27.40 o 
   6   9   2      198.67      222.73     28.14 o 
   7   9   2       29.97       76.18     30.70 o 
   8   9   2     1353.60     1299.34     88.74 o 
   9   9   2      192.40      212.57     63.86 o 
  10   9   2      307.24      238.23     78.98 o 
  11   9   2       27.00       28.52     44.61 o 
 -11  10   2      431.58      445.86     94.07 o 
 -10  10   2        3.14       56.77     41.92 o 
  -9  10   2       95.32       64.20     22.88 o 
  -8  10   2        5.51       -6.38     35.50 o 
  -7  10   2      872.99      837.09     86.08 o 
  -6  10   2      847.38      722.04     38.81 o 
  -5  10   2     4760.48     4619.59    163.29 o 
  -4  10   2      221.47      210.36     23.85 o 
  -3  10   2       75.33       79.51     25.53 o 
  -2  10   2      376.31      402.48     41.71 o 
  -1  10   2     1675.65     1588.54     32.82 o 
   0  10   2      192.50      217.81     25.53 o 
   1  10   2     8309.17     8468.80    115.37 o 
   2  10   2      777.24      758.81     26.96 o 
   3  10   2       77.79       93.48     27.72 o 
   4  10   2       10.17       -1.25     24.58 o 
   5  10   2     1021.08     1047.82     27.72 o 
   6  10   2      608.95      605.46     53.25 o 
   7  10   2     1165.05     1203.03     62.92 o 
   8  10   2      171.92      163.06     30.04 o 
   9  10   2      182.76      164.18     64.01 o 
  10  10   2       40.81       31.84     40.02 o 
 -11  11   2       19.15       72.46     42.63 o 
 -10  11   2      668.26      487.79     48.72 o 
  -9  11   2      242.86      168.43     24.85 o 
  -8  11   2      620.31      463.95    142.88 o 
  -7  11   2      216.38      211.69     51.46 o 
  -6  11   2        2.50        6.75     28.54 o 
  -5  11   2      782.08      808.56     36.14 o 
  -4  11   2     1495.13     1425.72     67.60 o 
  -3  11   2      207.60      234.95     27.90 o 
  -2  11   2     3340.95     3368.83     53.57 o 
  -1  11   2        6.95       -5.03     22.49 o 
   0  11   2      847.43      861.32     24.45 o 
   1  11   2      171.54      165.60     30.19 o 
   2  11   2     5660.83     5749.39     55.69 o 
   3  11   2      173.27      163.18     37.65 o 
   4  11   2     1069.92      918.47     78.98 o 
   5  11   2      892.96      895.81     35.50 o 
   6  11   2        4.93      -30.47     45.26 o 
   7  11   2      165.40      209.43     63.90 o 
   9  11   2      102.87       95.18     71.00 o 
  10  11   2      165.51      132.31     46.19 o 
 -10  12   2      101.97       87.28     46.76 o 
  -9  12   2        1.82      -16.45     40.82 o 
  -8  12   2       40.18       27.25     23.07 o 
  -7  12   2     1644.04     1559.47    125.13 o 
  -6  12   2      883.84      811.32     53.46 o 
  -5  12   2     1972.14     1898.04     76.32 o 
  -4  12   2      411.15      401.78     37.53 o 
  -3  12   2       28.01       44.37     27.61 o 
  -2  12   2       73.18      106.49     28.87 o 
  -1  12   2       77.57       84.75     29.42 o 
   0  12   2     1567.35     1518.74     31.11 o 
   1  12   2     4280.07     4552.50    116.26 o 
   2  12   2       54.40       83.50     35.39 o 
   3  12   2       17.82       27.10     35.75 o 
   4  12   2      653.93      626.11    110.93 o 
   5  12   2     1931.78     1773.85    143.77 o 
   6  12   2       85.54      100.26     35.50 o 
   7  12   2      713.97      615.27     67.45 o 
   8  12   2      248.48      247.22     37.07 o 
   9  12   2       89.19      134.80     43.76 o 
  -9  13   2      683.70      567.38    170.39 o 
  -8  13   2     1818.12     1787.65     55.02 o 
  -7  13   2      447.52      390.55     78.98 o 
  -6  13   2       72.06       70.62     45.56 o 
  -5  13   2      220.57      221.56     32.63 o 
  -4  13   2     1604.16     1642.97     55.02 o 
  -3  13   2     1760.34     1861.95     66.56 o 
  -2  13   2     1916.77     2001.31     48.62 o 
  -1  13   2      647.02      609.04     39.05 o 
   0  13   2       58.66       51.74     31.98 o 
   1  13   2      437.38      434.77     36.33 o 
   2  13   2      354.80      325.21     37.59 o 
   3  13   2     2959.20     3210.27     72.77 o 
   4  13   2      477.65      481.67     81.65 o 
   5  13   2      841.62      873.16     79.87 o 
   6  13   2        2.42        5.07     31.06 o 
   7  13   2      282.81      279.77     35.37 o 
   8  13   2      332.35      266.44     33.24 o 
   9  13   2      182.12      177.62     40.31 o 
  -9  14   2        4.41       18.53     44.06 o 
  -8  14   2      273.51      240.03     99.39 o 
  -7  14   2     4293.99     3801.69     79.87 o 
  -6  14   2     1194.83     1175.54     42.96 o 
  -5  14   2     1605.25     1487.42     97.62 o 
  -4  14   2     4145.30     4147.89    122.47 o 
  -3  14   2       24.64       17.92     45.80 o 
  -2  14   2      130.26      115.37     29.31 o 
  -1  14   2     4241.12     4359.63     83.42 o 
   0  14   2     3071.71     3039.53     74.98 o 
   1  14   2     1986.21     2096.96     53.25 o 
   2  14   2      542.06      551.40     34.50 o 
   3  14   2      289.74      283.98     49.58 o 
   4  14   2      553.84      629.69     63.54 o 
   5  14   2      479.13      317.71     99.39 o 
   6  14   2     1376.73     1282.43    110.93 o 
   7  14   2      164.23      158.46     36.11 o 
   8  14   2       13.84       74.55     39.69 o 
  -8  15   2       86.82       53.25     45.93 o 
  -7  15   2       49.62       38.35     65.57 o 
  -6  15   2       10.50       75.98     46.39 o 
  -5  15   2      199.72      227.59     47.26 o 
  -4  15   2     1479.31     1461.36    127.79 o 
  -3  15   2     1689.81     1790.35    152.64 o 
  -2  15   2       60.52       49.23     48.62 o 
  -1  15   2     3298.01     3331.75    117.14 o 
   0  15   2       29.94       14.27     31.30 o 
   1  15   2     1002.61     1048.33     55.05 o 
   2  15   2      566.97      549.75     46.90 o 
   3  15   2     1899.82     2040.05     98.51 o 
   4  15   2       74.46       71.81     47.93 o 
   5  15   2      554.21      522.25     84.31 o 
   6  15   2      146.24       81.04     69.24 o 
   7  15   2      917.59      924.72    120.69 o 
  -7  16   2       29.20       10.95     37.59 o 
  -6  16   2      986.15     1001.80     56.99 o 
  -5  16   2       16.67       -5.32     47.26 o 
  -4  16   2      200.13      172.14     48.62 o 
  -3  16   2       31.80       -9.71     46.95 o 
  -2  16   2     1202.32     1247.89     74.99 o 
  -1  16   2      179.69      179.02     69.58 o 
   0  16   2     1332.53     1450.39     72.77 o 
   1  16   2       14.22        9.92     50.46 o 
   2  16   2      190.60      175.31     46.23 o 
   3  16   2        8.13       11.33     54.08 o 
   4  16   2      350.37      346.68     83.42 o 
   5  16   2       38.01        0.18     51.11 o 
   6  16   2      942.14      744.70    109.16 o 
   7  16   2       41.39       22.70     39.72 o 
  -6  17   2        3.69       49.54     48.89 o 
  -5  17   2      105.67      116.26     41.42 o 
  -4  17   2       21.75       13.20     49.04 o 
  -3  17   2     2418.57     2501.19    118.03 o 
  -2  17   2        3.96        8.27     47.25 o 
  -1  17   2      193.50      184.62     50.73 o 
   0  17   2        0.94      -27.91     44.27 o 
   1  17   2      406.46      507.42     57.08 o 
   2  17   2       77.83       50.62     56.42 o 
   3  17   2     1312.93     1378.84    119.81 o 
   4  17   2       26.76       31.72     57.07 o 
   5  17   2      240.07      200.87    110.93 o 
  -5  18   2        8.09       45.98     53.73 o 
  -4  18   2      427.17      434.75     64.78 o 
  -3  18   2       15.88       41.51     41.92 o 
  -2  18   2      950.38      899.93    145.54 o 
  -1  18   2        0.18       59.75     60.98 o 
   0  18   2     1288.95     1311.16     67.45 o 
   1  18   2       13.38        6.91     52.31 o 
   2  18   2       99.31       93.36     65.45 o 
   3  18   2        6.98       17.42     63.86 o 
  -2  19   2       91.47      104.23     61.68 o 
  -1  19   2       95.75       77.59     59.60 o 
   0  19   2        0.06       41.44     78.80 o 
   1  19   2      183.30      206.40     57.13 o 
   2  19   2       15.00       34.14     48.21 o 
 -13   0   3      269.51      246.71     65.67 o 
 -11   0   3     1130.40     1144.81     62.12 o 
  -9   0   3     1089.86     1228.23     74.55 o 
  -7   0   3      394.35      406.45     30.17 o 
  -5   0   3     2188.30     2081.95     44.37 o 
  -3   0   3     1240.35     1194.50     26.62 o 
  -1   0   3      567.25      566.19     23.07 o 
   1   0   3     2418.89     2419.18     81.65 o 
   3   0   3    17376.01    17990.33    170.39 o 
   5   0   3       42.30       63.90     53.25 o 
   7   0   3     3553.24     3587.06     40.82 o 
   9   0   3      427.07      500.52     42.60 o 
  11   0   3       38.64       -8.87     85.19 o 
 -13   1   3        4.85       30.37     57.36 o 
 -12   1   3     1804.91     1899.14     76.76 o 
 -11   1   3      325.35      294.04     41.92 o 
 -10   1   3       26.33       16.97     31.08 o 
  -9   1   3       61.66       81.95     29.47 o 
  -8   1   3     1713.44     1782.90     37.59 o 
  -7   1   3       25.76       10.06     16.09 o 
  -6   1   3    10334.79    10117.29    116.92 o 
  -5   1   3      470.78      499.42     25.16 o 
  -4   1   3     1278.11     1164.50     43.89 o 
  -3   1   3        3.24        8.87     17.91 o 
  -2   1   3     5230.11     5091.18     99.39 o 
  -1   1   3      295.69      295.02     11.30 o 
   0   1   3     5271.64     4718.90     65.67 o 
   1   1   3       18.06       20.25     10.61 o 
   2   1   3      505.51      452.72     13.70 o 
   3   1   3     1171.71     1319.97     22.00 o 
   4   1   3    10849.20    10477.89    153.53 o 
   5   1   3     5913.22     6013.30    107.38 o 
   6   1   3      669.03      695.34     40.82 o 
   7   1   3       96.81      119.16     22.59 o 
   8   1   3      936.46      919.56     31.06 o 
   9   1   3      381.03      319.90     30.12 o 
  10   1   3     2642.71     2613.68     42.67 o 
  11   1   3       94.18       96.90     57.25 o 
  12   1   3      180.18      274.49     61.85 o 
 -13   2   3       66.75       75.29     43.29 o 
 -12   2   3      112.22      101.03     40.43 o 
 -11   2   3      309.80      347.70     42.45 o 
 -10   2   3      330.44      352.78     31.98 o 
  -9   2   3     2199.69     2363.17     56.47 o 
  -8   2   3      231.12      241.07     27.90 o 
  -7   2   3      830.76      829.91     23.65 o 
  -6   2   3       23.05       23.71     20.09 o 
  -5   2   3     1275.97     1235.72     26.03 o 
  -4   2   3      224.66      269.50     16.90 o 
  -3   2   3     4305.91     4285.88     54.79 o 
  -2   2   3       19.18       33.33     11.09 o 
  -1   2   3     2770.14     2855.61     37.41 o 
   0   2   3     3841.17     3672.86     70.90 o 
   1   2   3     1737.91     1611.81     16.28 o 
   2   2   3     4289.86     4238.12     86.08 o 
   3   2   3     2036.90     1815.37     51.47 o 
   4   2   3     1765.90     1800.99     27.51 o 
   5   2   3      287.37      294.23     18.33 o 
   6   2   3        7.78       33.98     31.95 o 
   7   2   3     2157.10     2199.66     33.91 o 
   8   2   3      436.29      474.17     47.03 o 
   9   2   3     2583.38     2582.70     42.93 o 
  10   2   3       20.54        8.75     35.36 o 
  11   2   3        1.40       22.57     43.36 o 
  12   2   3      365.91      196.60     83.00 o 
 -13   3   3       97.81      108.57     54.58 o 
 -12   3   3     1208.93     1183.67    102.34 o 
 -11   3   3     1136.16     1152.04     82.03 o 
 -10   3   3      483.54      487.90     42.02 o 
  -9   3   3      167.67      187.29     25.25 o 
  -8   3   3      621.47      629.57     17.03 o 
  -7   3   3      321.40      328.74     30.12 o 
  -6   3   3     8954.04     9369.04     95.65 o 
  -5   3   3      111.17      148.27     15.52 o 
  -4   3   3     4567.67     4567.14     55.91 o 
  -3   3   3     4412.44     4259.80     20.41 o 
  -2   3   3     1943.20     1840.80     64.78 o 
  -1   3   3     1995.46     1862.02     18.70 o 
   0   3   3    33729.09    37467.29    177.50 o 
   1   3   3     1580.33     1513.28     33.29 o 
   2   3   3     1807.38     1727.42     74.55 o 
   4   3   3     3386.62     3208.89     37.27 o 
   5   3   3     4286.31     4394.16     40.82 o 
   6   3   3     3416.12     3654.04     93.18 o 
   7   3   3       15.23       35.37     25.16 o 
   8   3   3      143.67      143.27     26.96 o 
   9   3   3     2834.60     2806.80     90.52 o 
  10   3   3      332.10      346.93     44.95 o 
  11   3   3       11.60        0.39     42.20 o 
  12   3   3     1446.69     1304.59    106.49 o 
 -13   4   3       45.35       24.18     46.56 o 
 -12   4   3       66.83       63.88     53.85 o 
 -11   4   3      118.11      141.50     46.94 o 
 -10   4   3      493.58      482.67     43.29 o 
  -9   4   3     1228.99     1215.98     47.03 o 
  -8   4   3     2014.40     2152.48     29.29 o 
  -7   4   3     1349.30     1359.44     20.68 o 
  -6   4   3       40.41       64.60     21.17 o 
  -5   4   3     3073.65     3029.64     22.06 o 
  -4   4   3      431.06      456.22     11.49 o 
  -3   4   3     4040.70     3982.82    205.00 o 
  -2   4   3     8450.50     8410.66    203.69 o 
  -1   4   3     2173.16     2146.54     21.30 o 
   0   4   3       64.49       73.78     13.70 o 
   1   4   3    11956.94    11719.59    174.83 o 
   2   4   3     3895.66     3727.40    102.06 o 
   3   4   3     2773.74     2731.07     67.45 o 
   4   4   3    10252.58    10529.87    167.73 o 
   5   4   3       65.17      104.11     39.93 o 
   6   4   3      173.49      139.98     40.82 o 
   7   4   3     1641.43     1617.47     35.61 o 
   8   4   3      552.10      549.39     38.16 o 
   9   4   3      605.44      665.28     81.65 o 
  10   4   3      227.65      314.56     41.33 o 
  11   4   3       58.82       45.42     40.71 o 
  12   4   3       43.44       11.50     41.69 o 
 -13   5   3      211.90      222.51     41.30 o 
 -12   5   3      266.18      283.75     56.70 o 
 -11   5   3     1204.77     1373.36     35.75 o 
 -10   5   3      322.15      323.56     39.94 o 
  -9   5   3      165.73      188.15     27.72 o 
  -8   5   3      418.35      421.33     34.40 o 
  -7   5   3      616.46      615.74     25.40 o 
  -6   5   3      589.92      603.36     22.88 o 
  -5   5   3     1143.96     1008.38     34.59 o 
  -4   5   3     3316.64     3504.33     35.39 o 
  -3   5   3    10359.45    11417.75    189.86 o 
  -2   5   3      591.02      555.88     16.66 o 
  -1   5   3     1608.87     1432.55     31.08 o 
   0   5   3     2746.83     2554.60     33.72 o 
   1   5   3      245.70      194.84     21.72 o 
   2   5   3     1625.11     1653.52     48.81 o 
   3   5   3      191.06      214.82     20.36 o 
   4   5   3     2196.57     2188.76     61.23 o 
   5   5   3     2535.03     2612.66     31.99 o 
   6   5   3      885.17      927.20     29.23 o 
   7   5   3      291.22      329.43     32.32 o 
   8   5   3      153.74      110.53     34.12 o 
   9   5   3      129.68      149.95     47.03 o 
  10   5   3       65.65       93.16     42.45 o 
  11   5   3      270.08      334.92     46.22 o 
  12   5   3       46.08        9.38     45.63 o 
 -13   6   3       28.33      -11.74     50.58 o 
 -12   6   3       26.79       35.86     45.18 o 
 -11   6   3       93.08       94.53     31.08 o 
 -10   6   3     1442.69     1590.46    151.75 o 
  -9   6   3     3467.95     3696.07    167.73 o 
  -7   6   3       50.77       70.76     27.51 o 
  -6   6   3       64.16       67.30     21.66 o 
  -5   6   3     2510.47     2436.77     26.03 o 
  -4   6   3     5748.36     5807.72     63.15 o 
  -2   6   3    21964.96    25050.98    249.90 o 
  -1   6   3      538.74      551.20     23.75 o 
   0   6   3    17422.40    19198.43    226.71 o 
   1   6   3     8115.14     8282.16    167.73 o 
   2   6   3     2185.48     1978.23     53.25 o 
   3   6   3     2355.23     2322.51     22.59 o 
   4   6   3     4353.62     4320.61     68.33 o 
   5   6   3        1.40       -8.31     25.74 o 
   6   6   3      105.40       86.08     34.61 o 
   7   6   3      829.08      715.04     46.15 o 
   8   6   3     1105.00     1162.18     39.94 o 
   9   6   3       61.36       59.11     57.36 o 
  10   6   3      419.20      446.86     70.28 o 
  11   6   3       49.33       93.24     53.88 o 
 -12   7   3       26.64       65.01     40.10 o 
 -11   7   3      460.70      592.85    131.34 o 
 -10   7   3      102.29       86.40     37.94 o 
  -9   7   3       29.21       20.03     26.00 o 
  -8   7   3       86.23       80.73     34.21 o 
  -7   7   3     3853.73     3781.80     82.53 o 
  -6   7   3     1942.45     2096.73     41.55 o 
  -5   7   3     5882.93     5864.63     83.42 o 
  -4   7   3      997.68     1007.45     26.62 o 
  -3   7   3      410.15      405.12     14.39 o 
  -2   7   3     1763.54     1688.39     24.58 o 
  -1   7   3    11897.63    12130.88     91.06 o 
   0   7   3       49.88       31.36     17.46 o 
   1   7   3      194.03      130.16     22.97 o 
   2   7   3        3.41       -5.92     24.19 o 
   3   7   3      144.93      171.17     20.45 o 
   4   7   3     1770.00     1755.40     23.85 o 
   5   7   3     2888.24     2846.05     34.92 o 
   6   7   3      251.96      248.47     37.27 o 
   7   7   3     1103.78     1094.47     63.90 o 
   8   7   3       71.64        7.78     37.45 o 
   9   7   3      132.14      122.79     57.87 o 
  10   7   3        6.11       21.94     40.01 o 
  11   7   3      846.36      872.36    140.22 o 
 -12   8   3      250.47      239.60     87.86 o 
 -11   8   3        3.19       15.38     49.21 o 
 -10   8   3      540.69      577.45    103.83 o 
  -9   8   3       26.08        9.76     30.12 o 
  -8   8   3     1159.32     1016.35     80.17 o 
  -7   8   3       53.15       34.17     29.42 o 
  -6   8   3      105.57       83.29     19.96 o 
  -5   8   3       23.20        9.87     26.82 o 
  -4   8   3     6980.74     6970.53     60.50 o 
  -3   8   3       52.06       34.75      9.79 o 
  -2   8   3     2359.59     2117.12     26.96 o 
  -1   8   3        3.34       -2.66     19.96 o 
   0   8   3      429.19      332.62     22.23 o 
   1   8   3      796.63      922.09     28.49 o 
   2   8   3     2619.60     2575.91     64.78 o 
   3   8   3      109.69       90.13     20.90 o 
   4   8   3      963.44      925.90     28.89 o 
   5   8   3      362.34      347.18     25.10 o 
   6   8   3      403.92      377.18     30.70 o 
   7   8   3       16.95       14.71     33.49 o 
   8   8   3     2442.74     2382.26    104.72 o 
   9   8   3       14.73       76.32     64.01 o 
  10   8   3      296.12      311.26     45.71 o 
  11   8   3       27.64       25.02     49.37 o 
 -12   9   3       14.90       67.92     52.86 o 
 -11   9   3      426.89      289.31     71.00 o 
 -10   9   3       92.64       78.98     37.27 o 
  -9   9   3      458.67      520.23     83.42 o 
  -8   9   3        1.69        9.29     40.71 o 
  -7   9   3      453.43      434.13     31.49 o 
  -6   9   3      889.20      834.50     40.91 o 
  -5   9   3     4505.95     4438.44     67.63 o 
  -4   9   3       25.11       34.36     29.31 o 
  -3   9   3       98.97       85.73     26.96 o 
  -2   9   3      185.50      183.05     19.61 o 
  -1   9   3     2487.05     2515.59     23.57 o 
   0   9   3      255.19      247.75     26.03 o 
   1   9   3     4048.47     4028.64     48.07 o 
   2   9   3      740.45      710.50     52.36 o 
   3   9   3     1170.58     1085.12     63.34 o 
   4   9   3      612.33      633.00     28.89 o 
   5   9   3     3601.83     3760.27     63.01 o 
   6   9   3     1037.62     1138.62     37.27 o 
   7   9   3     2719.01     2667.48     94.96 o 
   8   9   3       69.37       40.52     41.86 o 
   9   9   3      641.31      477.85    104.72 o 
  10   9   3        5.69      -43.77     40.08 o 
 -11  10   3        7.09        6.70     48.62 o 
 -10  10   3     1289.61     1522.65     71.00 o 
  -9  10   3        9.44       26.50     44.27 o 
  -8  10   3     1544.99     1376.33     96.77 o 
  -7  10   3       46.22       39.51     23.75 o 
  -6  10   3       94.53       94.58     24.26 o 
  -5  10   3      440.26      427.78     31.95 o 
  -4  10   3     6326.01     6313.62     54.30 o 
  -3  10   3       50.83       30.24     32.78 o 
  -2  10   3     4336.46     4283.56     34.92 o 
  -1  10   3      117.08      120.54     31.99 o 
   0  10   3      327.08      323.87     26.27 o 
   1  10   3     1781.69     1814.00     52.88 o 
   2  10   3     4688.87     4920.81    115.37 o 
   3  10   3      412.77      440.75     32.84 o 
   4  10   3     2668.72     2619.98    104.72 o 
   5  10   3      290.87      325.16     34.67 o 
   6  10   3      236.57      251.00     48.81 o 
   7  10   3      159.64      183.72     37.94 o 
   8  10   3     4728.06     4697.99    253.81 o 
   9  10   3        8.69      -29.89     44.95 o 
  10  10   3      281.20      173.74     64.78 o 
 -11  11   3      977.77      981.33    135.78 o 
 -10  11   3      109.20      145.12     47.23 o 
  -9  11   3      170.25      129.59     51.22 o 
  -8  11   3       18.82       46.12     41.04 o 
  -7  11   3     1390.08     1343.00     64.78 o 
  -6  11   3      612.20      527.82     43.71 o 
  -5  11   3     2698.20     2561.81     98.51 o 
  -4  11   3      205.07      203.40     27.72 o 
  -3  11   3       36.32       24.60     24.43 o 
  -2  11   3       21.15       29.70     28.05 o 
  -1  11   3      314.21      322.42     24.19 o 
   0  11   3      349.66      371.70     30.00 o 
   1  11   3     5373.51     5565.91     52.68 o 
   2  11   3      162.15      145.55     34.97 o 
   3  11   3      172.11      164.94     35.13 o 
   4  11   3     1193.20     1167.54     73.66 o 
   5  11   3      279.06      282.73     64.78 o 
   6  11   3       96.09       89.76     34.08 o 
   7  11   3      647.76      637.53     37.94 o 
   8  11   3      330.52      337.38     34.50 o 
   9  11   3       15.19       -4.56     42.60 o 
  10  11   3        7.42       39.16     38.26 o 
 -10  12   3      622.47      604.16     46.95 o 
  -9  12   3      759.84      541.08     82.14 o 
  -8  12   3      584.73      498.90     44.90 o 
  -7  12   3      113.68       99.09     43.44 o 
  -6  12   3      247.42      213.47     43.33 o 
  -5  12   3       51.45       43.91     39.63 o 
  -4  12   3     2462.72     2490.07     63.90 o 
  -3  12   3      304.98      363.63     31.08 o 
  -2  12   3     1933.16     1951.69     68.33 o 
  -1  12   3      274.80      269.04     23.85 o 
   0  12   3       38.30       23.54     37.53 o 
   1  12   3      359.14      390.08     30.58 o 
   2  12   3      277.86      299.91     41.69 o 
   3  12   3     2185.00     2209.32     78.98 o 
   4  12   3      818.86      770.62     52.36 o 
   5  12   3     3108.48     2907.23    158.85 o 
   6  12   3      190.17      232.35     54.99 o 
   7  12   3      304.68      344.18     40.71 o 
   8  12   3       36.58       68.16     56.12 o 
   9  12   3       49.97       83.03     45.88 o 
 -10  13   3      218.45      276.12     53.79 o 
  -9  13   3       28.40        8.80     41.30 o 
  -8  13   3       24.61       17.35     40.76 o 
  -7  13   3     2677.79     2779.35    181.93 o 
  -6  13   3     1253.11     1145.93     60.40 o 
  -5  13   3     1874.73     1780.80     56.80 o 
  -4  13   3     1890.86     1792.46     85.19 o 
  -3  13   3      319.71      280.39     35.36 o 
  -2  13   3       83.03       91.41     28.87 o 
  -1  13   3    10524.80    10868.32    259.13 o 
   0  13   3     1601.15     1662.63     42.93 o 
   1  13   3     3859.76     3995.23     57.99 o 
   2  13   3     3735.15     3787.31    164.18 o 
   3  13   3      567.09      484.74     90.52 o 
   4  13   3      696.71      624.72     77.21 o 
   5  13   3     1543.18     1610.54     37.59 o 
   6  13   3     1014.42      997.47     92.29 o 
   7  13   3      325.05      258.97     39.63 o 
   8  13   3       40.13       93.91    105.61 o 
   9  13   3       55.05       62.68     47.92 o 
  -9  14   3      875.99      938.25     59.46 o 
  -8  14   3      454.17      324.02     79.64 o 
  -7  14   3      109.12       73.66     41.42 o 
  -6  14   3      277.82      264.23     41.30 o 
  -5  14   3     2094.81     1854.06     63.45 o 
  -4  14   3      674.09      652.62     50.58 o 
  -3  14   3     1694.15     1748.64     59.46 o 
  -2  14   3      613.76      515.70     55.44 o 
  -1  14   3     1605.13     1614.61     42.96 o 
   0  14   3       12.05       13.26     31.99 o 
   1  14   3     1674.95     1690.07     75.56 o 
   2  14   3     7370.92     7546.35    225.41 o 
   3  14   3     1991.71     1899.36    182.81 o 
   4  14   3      147.71      136.27     42.60 o 
   5  14   3     1160.80     1012.93    110.93 o 
   6  14   3      177.70      205.82     39.16 o 
   7  14   3      683.45      582.13     71.88 o 
   8  14   3      503.60      398.37    118.03 o 
  -8  15   3     1347.92     1344.72     60.72 o 
  -7  15   3       60.70       57.46     41.36 o 
  -6  15   3      863.89      869.44     88.74 o 
  -5  15   3      517.35      483.23     43.49 o 
  -4  15   3      390.68      295.93     68.33 o 
  -3  15   3        5.35        1.37     52.06 o 
  -2  15   3     1898.61     1934.96    118.03 o 
  -1  15   3       72.40       68.51     36.66 o 
   0  15   3     2030.72     2027.40     56.85 o 
   1  15   3      224.18      261.88     53.92 o 
   2  15   3      380.06      372.59     62.60 o 
   3  15   3       68.83       53.94     36.66 o 
   4  15   3      814.69      867.78    103.83 o 
   5  15   3      549.17      597.89    123.36 o 
   6  15   3     1211.38     1171.43    101.17 o 
   7  15   3        9.56       -0.41     44.88 o 
  -7  16   3      145.13      108.27     65.81 o 
  -6  16   3       12.97        5.24     53.70 o 
  -5  16   3      254.92      230.88     87.67 o 
  -4  16   3       35.61       19.98     38.85 o 
  -3  16   3     2386.05     2484.19    158.85 o 
  -2  16   3        4.13       37.53     43.07 o 
  -1  16   3        7.83        0.26     45.35 o 
   0  16   3       17.69      -35.71     62.56 o 
   1  16   3      965.91     1065.26     99.39 o 
   2  16   3       16.74      -14.61     46.23 o 
   3  16   3      708.71      600.47    126.02 o 
   4  16   3        4.94       -1.80     41.15 o 
   5  16   3      738.84      749.41     41.42 o 
   6  16   3       31.91      -30.59     49.70 o 
  -6  17   3     1064.50     1168.93     88.91 o 
  -5  17   3        6.99      -33.86     70.11 o 
  -4  17   3      399.33      446.52     78.10 o 
  -3  17   3        4.49       -8.94     48.58 o 
  -2  17   3      882.67      963.79     91.41 o 
  -1  17   3        5.13       35.50     50.11 o 
   0  17   3     1604.44     1826.26    117.14 o 
   1  17   3        2.22      -16.88     65.25 o 
   2  17   3       59.27       54.13     53.97 o 
   3  17   3       51.04       56.47     35.75 o 
   4  17   3      395.90      460.95     49.72 o 
   5  17   3       30.63       87.56     50.80 o 
  -5  18   3      150.36      148.61     81.02 o 
  -4  18   3        5.90      -14.35     43.18 o 
  -3  18   3     1792.54     1828.15    204.11 o 
  -2  18   3       14.17       10.15     49.82 o 
  -1  18   3       63.15       68.74     49.31 o 
   0  18   3        0.36       -5.54     47.84 o 
   1  18   3      745.88      787.85     87.00 o 
   2  18   3        5.05       38.29     51.12 o 
   3  18   3      618.29      718.83     97.62 o 
  -2  19   3      788.85      826.26     86.09 o 
  -1  19   3      168.42      194.65     66.68 o 
   0  19   3      618.34      587.58     82.03 o 
   1  19   3       34.42       72.20     58.95 o 
 -12   0   4     2845.08     2951.65     81.65 o 
 -10   0   4      515.38      507.62     35.50 o 
  -8   0   4     3897.03     3982.86     97.62 o 
  -6   0   4    10013.38     9847.11    127.79 o 
  -4   0   4     1597.51     1512.21     74.55 o 
  -2   0   4    10999.29    11274.13    115.37 o 
   0   0   4      407.87      472.12     30.17 o 
   2   0   4     1043.17      981.52     42.60 o 
   4   0   4     6154.99     5917.50     78.10 o 
   6   0   4     6090.95     5846.50     49.70 o 
   8   0   4       64.52      163.29     79.87 o 
  10   0   4     1102.77     1128.83     51.47 o 
  12   0   4      394.48      330.13     79.87 o 
 -13   1   4      130.03       99.76     43.36 o 
 -12   1   4      777.30      713.72     60.78 o 
 -11   1   4      910.87      928.95     55.90 o 
 -10   1   4      252.57      271.03     38.91 o 
  -9   1   4     1635.31     1639.17     40.52 o 
  -8   1   4        3.56        7.35     24.36 o 
  -7   1   4     2160.12     2197.75     27.90 o 
  -6   1   4        7.63       14.96     21.30 o 
  -5   1   4     3858.07     3773.29     48.37 o 
  -4   1   4       74.21       89.97     11.38 o 
  -3   1   4     3445.98     3417.60     52.67 o 
  -2   1   4      165.00      176.12     18.70 o 
  -1   1   4       11.49       34.70     16.66 o 
   0   1   4     4414.19     4441.13     58.89 o 
   1   1   4      589.61      551.79     20.00 o 
   2   1   4      456.58      430.05     21.94 o 
   3   1   4     1741.65     1683.15     27.27 o 
   4   1   4      486.94      519.84     19.18 o 
   5   1   4        5.88       -7.65     19.61 o 
   6   1   4      314.68      471.30     80.76 o 
   7   1   4     2393.59     2481.03     68.33 o 
   8   1   4       93.47       75.43     27.61 o 
   9   1   4     2510.91     2646.37     49.70 o 
  10   1   4        3.66        5.32     36.40 o 
  11   1   4        0.26       28.93     39.52 o 
  12   1   4       34.24       11.83     48.89 o 
 -13   2   4       14.09       -2.19     40.10 o 
 -12   2   4     1417.36     1408.98     84.15 o 
 -11   2   4      534.91      510.59     51.17 o 
 -10   2   4      170.90      197.69     37.59 o 
  -9   2   4       62.47       86.27     26.46 o 
  -8   2   4     1519.46     1483.25     29.47 o 
  -7   2   4      268.31      258.85     18.71 o 
  -5   2   4      847.62      917.89     32.34 o 
  -4   2   4     4975.60     4973.20     70.42 o 
  -3   2   4      888.44      817.59     21.23 o 
  -2   2   4     6096.11     5972.58    132.87 o 
  -1   2   4      650.50      607.82     20.29 o 
   0   2   4      239.05      226.22     13.13 o 
   1   2   4       96.44      104.52     13.13 o 
   2   2   4     2666.72     2572.92     54.13 o 
   3   2   4       10.42        3.78     46.15 o 
   4   2   4     7125.73     6752.24    138.44 o 
   5   2   4     1713.16     1695.03     97.62 o 
   6   2   4     2398.09     2298.48     28.14 o 
   7   2   4       50.77       73.95     39.05 o 
   8   2   4      546.36      506.37     77.21 o 
   9   2   4        1.88       53.38     32.56 o 
  10   2   4     1196.67     1103.72     52.36 o 
  11   2   4      362.69      340.67     46.62 o 
  12   2   4       33.37       70.81     62.38 o 
 -13   3   4       82.04       63.50     50.72 o 
 -12   3   4       94.23       91.54     62.04 o 
 -11   3   4      702.47      691.39     62.63 o 
 -10   3   4      584.86      548.00     44.54 o 
  -9   3   4     2002.71     1937.13     63.97 o 
  -8   3   4     1317.28     1296.90     35.37 o 
  -7   3   4     2019.50     2079.49     56.80 o 
  -6   3   4     1070.25     1149.50     44.37 o 
  -5   3   4     2884.71     2779.33     58.57 o 
  -4   3   4      340.36      387.29     21.66 o 
  -3   3   4     1887.59     1816.49     25.55 o 
  -2   3   4     7548.67     7505.80    224.52 o 
  -1   3   4     6865.52     7211.03    100.47 o 
   0   3   4      118.38      112.23     11.09 o 
   1   3   4     6923.10     6267.00     79.87 o 
   2   3   4     1854.97     1839.72     23.96 o 
   3   3   4     7052.35     7175.44    157.97 o 
   4   3   4     3838.25     3732.93     32.81 o 
   5   3   4       20.33        5.62     21.66 o 
   6   3   4       21.29       51.15     26.27 o 
   7   3   4     3055.84     3035.88     36.76 o 
   8   3   4     1265.05     1387.70     53.25 o 
   9   3   4     1058.71     1179.68     74.55 o 
  10   3   4       76.81      159.28     77.21 o 
  11   3   4        3.96        0.34     86.08 o 
 -13   4   4      127.76      125.97     48.88 o 
 -12   4   4      422.27      387.55     49.44 o 
 -11   4   4     1100.86     1045.06     53.73 o 
 -10   4   4      311.45      306.82     30.04 o 
  -9   4   4       98.61       86.18     33.82 o 
  -8   4   4      624.12      586.31     31.08 o 
  -7   4   4     1736.39     1794.92     47.03 o 
  -6   4   4     4965.04     5032.90     64.78 o 
  -5   4   4      161.53      137.77     15.35 o 
  -4   4   4     3976.43     4128.18     46.15 o 
  -3   4   4      553.52      539.33     14.29 o 
  -2   4   4     1673.63     1557.22     28.22 o 
  -1   4   4     1401.66     1205.11     23.07 o 
   0   4   4     3399.75     3055.00     81.65 o 
   1   4   4      200.09      174.56     23.45 o 
   2   4   4     5566.04     5558.37     74.55 o 
   3   4   4     6564.57     6723.26    124.24 o 
   4   4   4     1570.09     1532.38     47.03 o 
   5   4   4      584.04      559.72     38.16 o 
   6   4   4     2093.95     2027.37    110.04 o 
   7   4   4       23.12        1.15     30.54 o 
   8   4   4       73.88       38.31     37.20 o 
   9   4   4      457.56      470.69     84.31 o 
  10   4   4      194.66      211.65     44.95 o 
  11   4   4      126.24      177.03     47.02 o 
 -13   5   4       16.45       49.42     42.36 o 
 -12   5   4        2.83       16.07     45.63 o 
 -11   5   4      296.21      322.86     38.99 o 
 -10   5   4      823.14      831.11     88.74 o 
  -9   5   4     1511.04     1448.02     34.03 o 
  -8   5   4     4446.92     4468.79     50.58 o 
  -7   5   4      110.13      111.82     23.06 o 
  -6   5   4      587.42      604.79     30.17 o 
  -5   5   4     6503.15     6727.16    120.69 o 
  -4   5   4     4647.64     4698.78     86.97 o 
  -3   5   4     6060.57     6272.07     37.27 o 
  -1   5   4      276.89      269.11     11.81 o 
   0   5   4       58.60       92.65     13.64 o 
   1   5   4    17334.88    18912.92    328.36 o 
   2   5   4     2717.71     2593.21     36.16 o 
   3   5   4      765.31      731.10     79.87 o 
   4   5   4     2333.46     2136.96     33.81 o 
   5   5   4       62.46       74.51     25.79 o 
   6   5   4       10.65       42.92     30.82 o 
   7   5   4      770.90      777.40     38.40 o 
   8   5   4      747.73      858.11     41.58 o 
   9   5   4       30.57       -2.30     45.85 o 
  10   5   4      115.16      180.27     46.76 o 
  11   5   4       15.84       -6.29     43.44 o 
 -13   6   4      362.79      405.12     91.41 o 
 -12   6   4       36.81       58.57     51.47 o 
 -11   6   4      285.42      283.98     88.74 o 
 -10   6   4      253.31      210.95     43.80 o 
  -9   6   4      146.49      214.01     44.37 o 
  -8   6   4       86.50      102.94     29.83 o 
  -7   6   4     2357.57     2385.55     71.00 o 
  -6   6   4      169.08      172.77     21.88 o 
  -5   6   4     2793.62     2634.41     59.70 o 
  -4   6   4     1231.52     1209.03     71.88 o 
  -3   6   4     1710.40     1879.70     31.49 o 
  -2   6   4     4392.61     4376.01     61.68 o 
  -1   6   4    29128.32    32916.34    637.19 o 
   0   6   4    19782.51    21661.02    244.94 o 
   1   6   4     3612.22     3275.79    118.92 o 
   2   6   4      272.76      314.90     20.68 o 
   3   6   4     1569.71     1589.31     39.94 o 
   4   6   4     1934.57     1926.63     55.02 o 
   5   6   4     2831.64     2835.33     37.66 o 
   6   6   4      524.29      555.54     60.35 o 
   7   6   4      425.76      452.76     33.79 o 
   8   6   4       32.33       41.42     35.75 o 
   9   6   4      182.53      169.90     45.29 o 
  10   6   4       64.11       89.47     40.51 o 
  11   6   4      626.15      725.41     48.88 o 
 -12   7   4      224.81      303.37     98.51 o 
 -11   7   4       36.02       12.34     40.37 o 
 -10   7   4      428.25      556.54     94.07 o 
  -9   7   4       63.32       83.65     33.15 o 
  -8   7   4     1283.01     1258.40     90.52 o 
  -7   7   4        1.59      -14.60     28.41 o 
  -6   7   4     1704.65     1636.65     41.97 o 
  -5   7   4       14.28       23.47     18.01 o 
  -4   7   4     5803.42     5775.38    134.00 o 
  -3   7   4     2734.91     2838.07     46.44 o 
  -2   7   4     7791.92     7940.32    149.98 o 
  -1   7   4       14.80       29.58     15.88 o 
   0   7   4     7335.92     7353.65     96.73 o 
   1   7   4     1149.42     1152.64     37.27 o 
   2   7   4     6245.11     6365.49     67.45 o 
   3   7   4     3694.36     3877.67     37.25 o 
   4   7   4      816.25      832.41     30.73 o 
   5   7   4        4.94       33.69     29.22 o 
   6   7   4      188.79      155.92     49.45 o 
   7   7   4      141.23       82.24     42.60 o 
   8   7   4     1596.60     1617.13     94.96 o 
   9   7   4        5.85       45.60     72.77 o 
  10   7   4      130.62       83.77     81.34 o 
  11   7   4       13.36       69.22     88.74 o 
 -12   8   4       34.97       40.04     44.77 o 
 -11   8   4      572.63      653.71     83.42 o 
 -10   8   4      102.69       78.52     41.77 o 
  -9   8   4      150.64      133.19     41.55 o 
  -8   8   4      105.07      136.64     36.35 o 
  -7   8   4      440.06      381.66     52.45 o 
  -6   8   4     1630.21     1501.91     57.99 o 
  -5   8   4     2885.25     2878.40    101.17 o 
  -4   8   4      272.89      316.02     28.87 o 
  -3   8   4     3541.39     3757.38     43.94 o 
  -2   8   4      112.25      128.32     20.09 o 
  -1   8   4     5508.42     5438.25     63.86 o 
   0   8   4     1025.27     1032.54     19.42 o 
   1   8   4     1050.87      990.19     34.61 o 
   2   8   4      215.25      158.06     23.65 o 
   3   8   4       61.50       47.08     27.53 o 
   4   8   4      108.28       65.45     30.17 o 
   5   8   4     1930.70     1948.34     34.08 o 
   6   8   4       97.13      146.17     57.09 o 
   7   8   4      493.17      482.37     37.76 o 
   8   8   4       57.59       47.72     42.70 o 
   9   8   4       86.94       74.55    124.24 o 
  10   8   4      100.50       70.36     46.62 o 
 -12   9   4        7.52       33.72     69.22 o 
 -11   9   4       22.75       24.55     43.91 o 
 -10   9   4     1530.80     1658.27     41.36 o 
  -9   9   4      117.27       86.02     39.49 o 
  -8   9   4     1691.57     1799.10    108.27 o 
  -7   9   4      219.40      191.25     43.33 o 
  -6   9   4      173.32      188.65     36.39 o 
  -5   9   4       24.12       22.42     21.46 o 
  -4   9   4     6111.79     6167.52     61.36 o 
  -3   9   4       61.68       64.10     19.86 o 
  -2   9   4     1725.98     1574.73     35.07 o 
  -1   9   4       11.59        4.61     23.19 o 
   0   9   4      280.03      274.32     28.14 o 
   1   9   4       11.31       17.10     25.53 o 
   2   9   4     4105.70     3808.08    206.78 o 
   3   9   4      293.44      282.51     27.51 o 
   4   9   4      281.70      281.06     30.70 o 
   5   9   4      485.16      467.50     33.10 o 
   6   9   4       21.76        0.99     35.74 o 
   7   9   4        0.36      -37.90     39.24 o 
   8   9   4     2684.88     2602.84    149.09 o 
   9   9   4       31.12       -8.65     45.66 o 
  10   9   4      191.56      212.45     48.86 o 
 -11  10   4      829.54      909.18    109.16 o 
 -10  10   4       96.58       45.66     36.14 o 
  -9  10   4       12.48       64.98     48.81 o 
  -8  10   4       32.31       22.05     40.38 o 
  -7  10   4     2156.06     2089.94     71.19 o 
  -6  10   4      155.14      147.05     32.19 o 
  -5  10   4     4300.29     4198.03    111.82 o 
  -4  10   4      305.16      285.24     27.40 o 
  -3  10   4      852.10      870.94     34.21 o 
  -2  10   4       13.25       33.13     26.99 o 
  -1  10   4     2244.40     2215.97     58.57 o 
   0  10   4      199.64      225.31     30.73 o 
   1  10   4     1920.81     1864.95     58.57 o 
   2  10   4       12.64       31.75     27.72 o 
   3  10   4       26.61       31.24     25.14 o 
   4  10   4      850.04      809.78     35.13 o 
   5  10   4     1523.40     1512.30     51.47 o 
   6  10   4       92.68       86.97     47.92 o 
   7  10   4     1012.74      986.03     51.83 o 
   8  10   4      121.55      124.20     52.29 o 
   9  10   4      394.93      345.33     46.22 o 
  10  10   4       36.26       37.93     45.93 o 
 -11  11   4      108.65      206.36     47.64 o 
 -10  11   4     1364.76      965.54    204.11 o 
  -9  11   4      119.01       90.93     45.15 o 
  -8  11   4     1740.97     1824.08    149.09 o 
  -7  11   4        7.06        9.38     35.39 o 
  -6  11   4      524.83      490.55     34.41 o 
  -5  11   4      249.16      223.21     37.76 o 
  -4  11   4     3081.73     3019.45     55.00 o 
  -3  11   4      155.89      143.09     31.11 o 
  -2  11   4     1087.99     1098.60     42.62 o 
  -1  11   4        1.83       16.08     41.67 o 
   0  11   4       24.67       34.52     29.57 o 
   1  11   4      535.12      559.47     30.54 o 
   2  11   4     2786.80     2705.49    148.20 o 
   3  11   4      248.36      210.93     32.84 o 
   5  11   4     1961.92     1931.44     38.14 o 
   6  11   4      807.13      805.03    114.48 o 
   7  11   4      310.41      265.39     48.60 o 
   8  11   4       66.79      105.69     49.31 o 
   9  11   4        4.64      -47.55     43.91 o 
 -10  12   4      271.97      307.52     46.75 o 
  -9  12   4      387.66      224.51     88.42 o 
  -8  12   4      313.11      231.04     65.63 o 
  -7  12   4     2507.00     2514.72     82.53 o 
  -6  12   4      426.84      367.27     58.83 o 
  -5  12   4     2151.63     2089.90     62.03 o 
  -4  12   4     1462.45     1389.57     56.31 o 
  -3  12   4      975.99     1004.97     56.80 o 
  -2  12   4       31.00       39.60     40.10 o 
  -1  12   4     3930.42     3857.72     50.89 o 
   0  12   4     1638.01     1625.17     60.35 o 
   1  12   4     2723.85     2721.89    119.81 o 
   2  12   4     6874.46     6665.63     82.53 o 
   3  12   4      315.47      296.14     39.23 o 
   4  12   4      674.66      618.68    113.59 o 
   5  12   4     5410.80     5399.52    275.11 o 
   6  12   4      344.57      329.43     73.66 o 
   7  12   4      504.62      497.75    123.36 o 
   8  12   4       65.09      132.99     50.58 o 
   9  12   4       55.07       22.38     51.12 o 
 -10  13   4      292.41      362.04    104.72 o 
  -9  13   4      609.30      434.85    117.14 o 
  -8  13   4       86.51       72.09     52.53 o 
  -7  13   4        7.82        6.71     45.63 o 
  -6  13   4      111.93      109.90     45.18 o 
  -5  13   4      395.60      414.96     38.36 o 
  -4  13   4      601.06      598.36     43.33 o 
  -3  13   4     1403.44     1513.26     68.48 o 
  -2  13   4       34.23       85.19     38.10 o 
  -1  13   4      161.91      175.42     35.96 o 
   0  13   4      226.07      199.88     47.94 o 
   1  13   4     1281.37     1273.24     90.52 o 
   2  13   4     6297.42     6426.54     63.01 o 
   3  13   4     1317.58     1368.38     40.37 o 
   4  13   4      253.82      228.65     86.08 o 
   5  13   4     1912.92     1929.84     78.98 o 
   6  13   4      282.90      274.61     49.35 o 
   7  13   4      646.51      578.85     77.21 o 
   8  13   4     2033.96     1677.25     88.74 o 
  -9  14   4        0.62       30.63     50.26 o 
  -8  14   4      225.04      203.26     74.48 o 
  -7  14   4      581.94      517.49     52.06 o 
  -6  14   4      800.54      734.29     74.92 o 
  -5  14   4       20.82       63.39     57.36 o 
  -4  14   4      152.07      134.17     46.95 o 
  -3  14   4       34.33       37.03     46.39 o 
  -2  14   4     1876.59     1917.35     50.31 o 
  -1  14   4       57.19       79.36     35.39 o 
   0  14   4     1430.56     1495.96     59.37 o 
   1  14   4      924.26      934.71     47.12 o 
   2  14   4      124.46      131.52     56.80 o 
   3  14   4      428.04      337.80     64.78 o 
   4  14   4     1182.40     1139.57    138.44 o 
   5  14   4     1476.84     1431.91    124.24 o 
   6  14   4      794.11      738.87     70.11 o 
   7  14   4       36.43       15.71     47.94 o 
  -8  15   4      138.13       64.27     47.93 o 
  -7  15   4       86.91       87.72     58.04 o 
  -6  15   4        7.07       30.40     39.49 o 
  -5  15   4     1639.38     1607.72     71.41 o 
  -4  15   4      409.03      376.87     64.64 o 
  -3  15   4      961.84     1046.69     57.50 o 
  -2  15   4     1118.14      986.77     58.72 o 
  -1  15   4      134.52      117.14     50.55 o 
   0  15   4       33.48       21.90     52.80 o 
   1  15   4     2413.57     2420.76    116.26 o 
   2  15   4      236.98      222.78     45.69 o 
   3  15   4     1098.15     1094.72     55.02 o 
   4  15   4      111.65       78.74     52.80 o 
   5  15   4       24.44       34.31     40.10 o 
   6  15   4       31.50       -0.96     50.91 o 
   7  15   4      620.89      524.15     53.11 o 
  -7  16   4      177.11      172.57     52.36 o 
  -6  16   4     1304.10     1447.52     58.57 o 
  -5  16   4      664.21      611.05     63.30 o 
  -4  16   4      224.24      216.76     45.63 o 
  -3  16   4        7.49      -12.95     56.27 o 
  -2  16   4     2604.72     2733.16     52.06 o 
  -1  16   4      467.26      502.76     74.55 o 
   0  16   4     2024.39     2041.58     74.29 o 
   1  16   4      175.10      182.69     43.33 o 
   2  16   4        5.32      -11.97     60.13 o 
   3  16   4       70.78       42.53     48.72 o 
   4  16   4      328.48      290.80     89.63 o 
   5  16   4       38.40       48.63     53.25 o 
   6  16   4     1109.60      906.70    141.10 o 
  -6  17   4       22.02       24.18     68.49 o 
  -5  17   4      648.41      629.27     76.32 o 
  -4  17   4        8.21        3.74     69.45 o 
  -3  17   4     1532.79     1723.47    107.38 o 
  -2  17   4        5.07       18.74     59.60 o 
  -1  17   4      209.31      188.18     55.90 o 
   0  17   4        4.56       38.82     59.13 o 
   1  17   4      657.11      701.72     42.62 o 
   2  17   4        4.91      -32.34     49.89 o 
   3  17   4      535.98      546.00     63.01 o 
   4  17   4       10.75       34.95     53.29 o 
  -4  18   4      213.59      260.78     69.08 o 
  -3  18   4       11.30       23.36     57.56 o 
  -2  18   4      876.05     1015.54    128.68 o 
  -1  18   4       17.35        0.02     69.45 o 
   0  18   4      990.93      984.83     84.31 o 
   1  18   4       57.91       68.81     48.88 o 
   2  18   4       18.50       39.48     49.73 o 
   3  18   4       47.21       52.42     43.56 o 
 -13   0   5      106.75       81.65     74.55 o 
 -11   0   5      823.25      830.65     47.92 o 
  -9   0   5    14457.99    15102.58    417.10 o 
  -7   0   5     1553.04     1506.89     49.70 o 
  -5   0   5     7493.46     7502.48    177.49 o 
  -3   0   5     3473.84     3441.52     74.55 o 
  -1   0   5     2142.50     2373.03     71.00 o 
   1   0   5      512.87      491.65     35.50 o 
   3   0   5     9878.32    10099.15    133.12 o 
   5   0   5       17.32       -3.55     28.40 o 
   7   0   5     2849.93     2877.10     44.37 o 
   9   0   5     1628.18     1624.03     49.70 o 
  11   0   5       43.13       30.17     58.57 o 
 -13   1   5       28.09       36.18     58.35 o 
 -12   1   5     1987.57     1887.50     65.23 o 
 -11   1   5       61.98       57.68     36.11 o 
 -10   1   5      831.98      776.77     41.92 o 
  -9   1   5      120.10      233.66     66.56 o 
  -8   1   5     3731.47     3705.56     70.28 o 
  -7   1   5      623.53      636.47     24.58 o 
  -6   1   5    11407.82    11405.18     99.59 o 
  -5   1   5      312.36      330.69     29.42 o 
  -4   1   5     2319.88     2257.85     49.45 o 
  -3   1   5      571.71      628.37     23.06 o 
  -2   1   5    12579.97    12884.22    142.88 o 
  -1   1   5       87.85      101.92     16.39 o 
   0   1   5      273.41      347.76     17.72 o 
   1   1   5       34.29       52.10     24.85 o 
   2   1   5     1565.62     1514.20     48.81 o 
   3   1   5       19.14       48.64     49.70 o 
   4   1   5     4138.13     3934.24     60.09 o 
   5   1   5       24.82       34.48     32.78 o 
   6   1   5     2807.72     2824.34     37.95 o 
   7   1   5       35.64      124.08     31.11 o 
   8   1   5        0.47       -0.11     38.16 o 
   9   1   5       88.93      121.96     47.92 o 
  10   1   5      683.77      667.15     38.85 o 
  11   1   5        5.13       46.27     34.54 o 
 -13   2   5      218.18      202.62     47.94 o 
 -12   2   5       35.76       53.44     39.63 o 
 -11   2   5     1080.47     1058.58     49.56 o 
 -10   2   5      252.90      248.94     28.54 o 
  -9   2   5      694.87      664.75     43.54 o 
  -8   2   5      501.75      483.13     32.20 o 
  -7   2   5     2465.20     2497.40     27.60 o 
  -6   2   5      317.18      352.11     60.20 o 
  -5   2   5     6560.25     6656.70    101.50 o 
  -4   2   5      107.59       72.66     19.96 o 
  -3   2   5     1937.85     1746.43     29.83 o 
  -2   2   5     6360.62     6376.29     67.70 o 
  -1   2   5      668.79      615.89     17.40 o 
   0   2   5       53.27       51.20     16.17 o 
   1   2   5     4057.40     3723.20     28.83 o 
   2   2   5      151.21      122.22     35.50 o 
   3   2   5     2899.51     2886.07     49.04 o 
   4   2   5      444.47      435.89     23.81 o 
   5   2   5      123.52       96.68     23.45 o 
   6   2   5      139.90      144.71     32.66 o 
   7   2   5     2065.33     2105.02     76.32 o 
   8   2   5      282.66      321.26     46.15 o 
   9   2   5     1920.77     1923.44     61.23 o 
  10   2   5      206.88      165.32     38.91 o 
  11   2   5       47.74       45.83     52.84 o 
 -13   3   5       66.63       62.40     56.43 o 
 -12   3   5      886.22      884.18     64.36 o 
 -11   3   5      451.88      398.25     31.59 o 
 -10   3   5      210.47      233.38     23.06 o 
  -9   3   5      586.47      590.01     29.82 o 
  -8   3   5     1326.45     1274.13     28.78 o 
  -7   3   5     1593.37     1626.01     23.65 o 
  -6   3   5     4242.94     4229.73     59.37 o 
  -5   3   5       78.41       79.46     24.43 o 
  -4   3   5     3371.87     3379.70     25.06 o 
  -3   3   5      151.67      149.30     36.45 o 
  -2   3   5     5254.60     5154.42     60.35 o 
  -1   3   5     4198.13     3910.03     94.07 o 
   0   3   5     9666.33     9901.37    120.14 o 
   1   3   5       16.70       54.55     25.74 o 
   2   3   5     4981.66     5226.47     76.32 o 
   3   3   5      695.85      683.47     22.18 o 
   4   3   5     2392.30     2217.94     66.56 o 
   5   3   5       35.02       55.96     22.49 o 
   6   3   5      445.75      466.44     28.14 o 
   7   3   5      149.89      143.14     58.57 o 
   8   3   5      428.90      445.14     39.94 o 
   9   3   5      291.15      248.76     37.89 o 
  10   3   5      408.68      409.81     80.76 o 
  11   3   5      369.79      332.92     57.68 o 
 -13   4   5       22.30       19.44     38.13 o 
 -12   4   5       54.27       44.99     33.15 o 
 -11   4   5     1021.66      954.37     58.04 o 
 -10   4   5      949.75      950.83     54.07 o 
  -9   4   5      536.05      500.88     46.23 o 
  -8   4   5     2111.99     1920.44     99.39 o 
  -7   4   5      193.95      168.84     22.52 o 
  -6   4   5       88.76       74.14     18.49 o 
  -5   4   5     4396.08     4359.13     26.27 o 
  -4   4   5     4885.85     4712.25     65.26 o 
  -3   4   5    10933.03    10936.28     59.19 o 
  -2   4   5    28750.07    32690.63    410.89 o 
  -1   4   5      331.37      334.24     18.71 o 
   0   4   5     4737.81     4830.66     58.57 o 
   1   4   5    18177.85    19840.54    184.61 o 
   2   4   5     7166.29     7151.75     44.37 o 
   3   4   5     3664.20     3566.95     35.57 o 
   4   4   5     2008.84     1963.71     55.02 o 
   5   4   5        5.77       24.05     25.01 o 
   6   4   5       97.53       72.77     55.02 o 
   7   4   5      777.23      753.45     73.66 o 
   8   4   5      479.02      502.01     34.97 o 
   9   4   5      267.67      310.44     86.97 o 
  10   4   5       13.35        9.67     59.46 o 
  11   4   5       62.30      -35.31     89.63 o 
 -13   5   5      245.10      187.20     48.88 o 
 -12   5   5      236.05      282.72     39.18 o 
 -11   5   5      177.04      187.13     38.10 o 
 -10   5   5        6.93      -38.46     31.95 o 
  -9   5   5      146.68      178.82     30.17 o 
  -8   5   5      177.21      230.02     40.82 o 
  -7   5   5     3126.53     3122.70     32.33 o 
  -6   5   5       68.72       63.90     20.96 o 
  -5   5   5      571.63      561.43     18.71 o 
  -4   5   5      403.55      415.51     19.46 o 
  -3   5   5       23.43       55.32     20.96 o 
  -2   5   5     2370.68     2287.10     37.40 o 
  -1   5   5    24841.50    27353.43    263.57 o 
   0   5   5    22999.50    25953.76    324.38 o 
   1   5   5     5680.99     5855.83     48.47 o 
   2   5   5     2879.73     3104.52     39.94 o 
   3   5   5      400.52      491.45     39.94 o 
   4   5   5     4753.24     4548.37    104.72 o 
   5   5   5     3787.26     3693.73     41.72 o 
   6   5   5     1739.24     1741.13     71.76 o 
   7   5   5      343.56      349.16     40.96 o 
   8   5   5       42.48       12.13     43.94 o 
   9   5   5      795.46      727.39     49.70 o 
  10   5   5      165.46      138.62     53.65 o 
  11   5   5      323.97      432.84     57.50 o 
 -13   6   5        4.38       31.50     39.63 o 
 -12   6   5      169.09      182.74     43.78 o 
 -11   6   5       68.33       34.28     33.61 o 
 -10   6   5      760.65      617.66    111.82 o 
  -9   6   5       65.74       42.01     30.60 o 
  -8   6   5      963.01      892.72     74.55 o 
  -7   6   5       25.72       13.77     25.79 o 
  -6   6   5     1614.67     1668.16     35.50 o 
  -5   6   5       24.19       34.74     20.00 o 
  -4   6   5     2761.05     2468.88     72.77 o 
  -3   6   5       42.71       81.18     18.88 o 
  -2   6   5     4106.62     4040.16     32.84 o 
  -1   6   5     1219.79     1172.43     25.56 o 
   0   6   5       33.22       48.73     21.94 o 
   1   6   5     5022.09     5129.64     79.87 o 
   2   6   5    11017.55    11228.63    218.31 o 
   3   6   5      948.44      974.36     77.21 o 
   4   6   5      398.00      398.29     28.21 o 
   5   6   5      621.69      575.50     34.41 o 
   6   6   5       17.65       31.68     58.63 o 
   7   6   5      402.17      365.95     40.38 o 
   8   6   5     2117.05     2175.29     44.60 o 
   9   6   5       44.97      -21.61     46.75 o 
  10   6   5       33.49       75.31     50.30 o 
  11   6   5       11.63       55.73     46.75 o 
 -12   7   5       87.01      104.33     58.57 o 
 -11   7   5      504.76      610.16    118.92 o 
 -10   7   5      137.20      155.54     39.53 o 
  -9   7   5       43.01       57.53     33.32 o 
  -8   7   5      274.12      263.64     42.97 o 
  -7   7   5     2698.09     2754.58     35.39 o 
  -6   7   5       80.70       75.89     27.87 o 
  -5   7   5     2026.74     1926.18     46.06 o 
  -4   7   5     1112.99     1197.52     35.60 o 
  -3   7   5     3716.91     3691.13     32.42 o 
  -2   7   5       21.13       12.25     18.01 o 
  -1   7   5     3040.91     2675.94     33.26 o 
   0   7   5      275.87      251.36     24.95 o 
   1   7   5      455.45      415.81     24.26 o 
   2   7   5      228.47      250.23     42.36 o 
   3   7   5     1738.07     1712.56     46.47 o 
   4   7   5      168.93      170.40     31.96 o 
   5   7   5     2905.61     2954.38     66.56 o 
   6   7   5      775.06      759.65     71.00 o 
   7   7   5      444.22      416.47     45.29 o 
   8   7   5       10.11       26.78     43.15 o 
   9   7   5      672.18      703.47     50.80 o 
  10   7   5      127.77      104.28     61.23 o 
 -12   8   5       24.14       29.80     41.69 o 
 -11   8   5       23.05       68.53     44.37 o 
 -10   8   5     1896.05     2163.07    154.42 o 
  -9   8   5      446.32      476.82     55.91 o 
  -8   8   5     2867.20     3000.09     47.03 o 
  -7   8   5      687.86      644.76     31.96 o 
  -6   8   5      227.78      189.94     30.46 o 
  -5   8   5      245.67      235.33     36.51 o 
  -4   8   5     7421.38     7517.78    289.31 o 
  -3   8   5      194.21      195.36     18.70 o 
  -2   8   5     1784.62     1786.31     31.54 o 
  -1   8   5      217.16      217.18     21.30 o 
   0   8   5     2638.01     2716.42     53.25 o 
   1   8   5        2.36        6.21     20.08 o 
   2   8   5     3960.52     3854.63     50.51 o 
   3   8   5      584.85      598.34     27.58 o 
   4   8   5      687.35      730.18     36.77 o 
   5   8   5       15.11       40.54     38.68 o 
   6   8   5     1002.65      985.77     45.03 o 
   7   8   5        7.24        7.86     40.58 o 
   8   8   5     1455.12     1441.95    104.72 o 
   9   8   5       19.36       -4.80     70.72 o 
  10   8   5       49.88       54.02     49.45 o 
 -12   9   5       76.71      109.63     45.49 o 
 -11   9   5      681.86      792.41     42.18 o 
 -10   9   5        1.47        7.13     62.22 o 
  -9   9   5       19.10        6.12     36.14 o 
  -8   9   5      175.49      152.03     38.10 o 
  -7   9   5     3298.20     3249.52     44.37 o 
  -6   9   5        3.27        4.82     23.07 o 
  -5   9   5     3368.02     3321.98    112.71 o 
  -4   9   5     1242.19     1244.86     36.14 o 
  -3   9   5      228.02      204.22     22.65 o 
  -2   9   5      141.48      148.53     24.19 o 
  -1   9   5     3977.67     3929.28     51.58 o 
   0   9   5       18.69       21.25     22.99 o 
   1   9   5      578.45      541.57     29.00 o 
   2   9   5       46.99       59.67     27.90 o 
   3   9   5      190.82      190.14     31.99 o 
   4   9   5      341.26      306.85     38.26 o 
   5   9   5     3730.48     3848.43     47.23 o 
   6   9   5        8.61       -3.08     38.71 o 
   7   9   5      282.65      257.81     44.75 o 
   8   9   5        8.50       74.46     80.36 o 
   9   9   5       16.52        5.42     45.56 o 
  10   9   5       41.72       52.45     53.29 o 
 -11  10   5      152.35      191.27     62.12 o 
  -9  10   5        4.57       -8.00     31.54 o 
  -8  10   5     1203.55     1221.13     76.32 o 
  -7  10   5       26.83       10.65     33.56 o 
  -6  10   5       65.62       52.21     53.92 o 
  -5  10   5       57.44       32.61     22.83 o 
  -4  10   5     4934.74     4934.43    140.22 o 
  -3  10   5       93.99       85.94     27.23 o 
  -2  10   5      193.81      210.03     29.42 o 
  -1  10   5      125.48      139.32     30.27 o 
   0  10   5      702.86      706.97     28.22 o 
   1  10   5      494.58      480.02     32.40 o 
   2  10   5     1744.21     1725.87    106.49 o 
   3  10   5      280.13      261.30     32.82 o 
   4  10   5      652.12      701.77     37.27 o 
   5  10   5      667.95      607.35     51.47 o 
   6  10   5       46.64        2.69     58.57 o 
   7  10   5        1.98      -29.57     43.67 o 
   8  10   5      481.52      478.20     71.00 o 
   9  10   5       34.94       28.14     50.46 o 
 -11  11   5      624.05      761.44     72.77 o 
 -10  11   5      140.18      211.48     44.22 o 
  -9  11   5       60.62       98.89     63.90 o 
  -8  11   5       14.21       21.80     45.17 o 
  -7  11   5     2831.46     2715.68    108.99 o 
  -6  11   5      329.58      332.43     51.22 o 
  -4  11   5     2079.35     2028.50     55.02 o 
  -3  11   5     1059.45     1112.40     68.33 o 
  -2  11   5       37.02       24.72     31.03 o 
  -1  11   5     4283.72     4183.35     61.64 o 
   0  11   5     1118.53     1084.52     42.60 o 
   1  11   5     1763.91     1733.38     46.90 o 
   2  11   5     1465.04     1335.58     83.42 o 
   3  11   5      234.23      206.31     35.75 o 
   4  11   5      387.38      400.28     37.89 o 
   5  11   5     6701.17     7158.82    147.32 o 
   6  11   5      126.61      108.21     48.88 o 
   7  11   5      451.38      465.34    102.06 o 
   8  11   5      403.11      367.38     74.55 o 
   9  11   5      111.35       31.97     58.57 o 
 -10  12   5      638.87      446.50     89.57 o 
  -9  12   5      550.48      621.67    110.04 o 
  -8  12   5      507.17      337.73     75.89 o 
  -7  12   5       15.27        9.71     53.43 o 
  -6  12   5      325.35      335.93     35.74 o 
  -5  12   5      946.36      927.19     31.84 o 
  -3  12   5      329.78      385.05     43.54 o 
  -2  12   5      167.43      176.20     32.82 o 
  -1  12   5       97.59       76.42     31.84 o 
   0  12   5      930.99      924.02     42.60 o 
   1  12   5     1101.65     1037.87     52.45 o 
   2  12   5     3160.87     3239.62     63.97 o 
   3  12   5     1270.92     1247.17     49.70 o 
   4  12   5      381.37      332.52     59.46 o 
   5  12   5      336.55      371.91     42.63 o 
   6  12   5      453.41      505.92     46.62 o 
   7  12   5      364.02      338.53     74.55 o 
   8  12   5     2868.69     3388.27    145.54 o 
 -10  13   5      152.60      195.02     71.88 o 
  -9  13   5      167.70      140.41     65.67 o 
  -8  13   5     1413.92     1322.89     58.57 o 
  -7  13   5      625.27      466.80     82.38 o 
  -6  13   5      142.43       89.54     39.63 o 
  -5  13   5      575.43      502.46     50.26 o 
  -4  13   5      184.62      163.68     41.65 o 
  -3  13   5      437.89      442.91     46.95 o 
  -2  13   5     1524.64     1590.10     91.41 o 
  -1  13   5      552.87      597.47     49.89 o 
   0  13   5     1112.92     1100.97     39.40 o 
   1  13   5      160.60      176.48     50.73 o 
   2  13   5        3.58        4.31     34.54 o 
   3  13   5      482.52      438.82     57.09 o 
   4  13   5      456.09      509.87    110.04 o 
   5  13   5      324.21      409.32     47.93 o 
   6  13   5      626.56      656.71     78.10 o 
   7  13   5       95.44       70.36     51.58 o 
   8  13   5       85.61       76.58     52.50 o 
  -9  14   5      318.93      322.63     61.19 o 
  -8  14   5      126.91       91.43     63.37 o 
  -7  14   5        3.18       -6.91     47.49 o 
  -6  14   5       20.15       39.90     37.59 o 
  -5  14   5      864.60      848.95     56.80 o 
  -4  14   5      414.88      441.30     55.02 o 
  -3  14   5      854.70      907.92     57.68 o 
  -2  14   5       21.94       20.74     34.59 o 
  -1  14   5       36.12       43.29     48.21 o 
   0  14   5        6.29        6.90     45.90 o 
   1  14   5      818.18      773.74    100.28 o 
   2  14   5      807.72      697.21     83.42 o 
   3  14   5      704.40      581.43    100.28 o 
   4  14   5      129.63       97.89     58.35 o 
   5  14   5      114.60       91.55     47.59 o 
   6  14   5      206.45      235.94     43.87 o 
   7  14   5      417.66      369.27    118.92 o 
  -8  15   5      250.34      318.12     75.43 o 
  -7  15   5       89.55       78.23     72.09 o 
  -6  15   5     1311.40     1152.79    102.89 o 
  -5  15   5       19.11        6.23     56.47 o 
  -4  15   5        2.86       -8.87     57.09 o 
  -3  15   5        3.98       60.42     56.85 o 
  -2  15   5      771.24      877.59     79.69 o 
  -1  15   5     1209.07     1221.25     63.35 o 
   0  15   5     1648.75     1574.07     87.86 o 
   1  15   5      280.87      290.59     43.99 o 
   2  15   5        4.06       12.42     44.88 o 
   3  15   5      336.63      307.19     71.00 o 
   4  15   5      876.24      844.26     56.80 o 
   5  15   5      289.81      289.06    101.17 o 
   6  15   5      770.76      750.80    110.93 o 
  -7  16   5      126.58      110.22     59.08 o 
  -6  16   5       53.54       61.03     63.97 o 
  -5  16   5     1168.30     1220.51     59.66 o 
  -4  16   5       97.67       68.66     28.99 o 
  -3  16   5     1153.01     1182.95     81.65 o 
  -2  16   5      454.54      413.54     54.58 o 
  -1  16   5       30.57       33.86     45.56 o 
   0  16   5       12.57      111.10     44.88 o 
   1  16   5     2747.85     2545.87    148.20 o 
   2  16   5      517.66      408.05     76.32 o 
   3  16   5      419.61      451.00     99.39 o 
   4  16   5      181.48      117.95     74.55 o 
   5  16   5       13.25      -38.60     66.56 o 
  -6  17   5      877.37      852.26     83.04 o 
  -5  17   5       35.19       43.52     56.72 o 
  -4  17   5       39.61       51.02     50.79 o 
  -3  17   5       79.90       99.93     55.00 o 
  -2  17   5     1717.70     1649.50    124.24 o 
  -1  17   5      116.58      139.27     65.94 o 
   0  17   5      902.50      975.72     70.11 o 
   1  17   5      168.80      138.28     41.92 o 
   2  17   5       29.99        7.48     62.26 o 
   3  17   5       23.94       13.70     43.54 o 
   4  17   5      468.94      493.90     77.21 o 
  -4  18   5       50.02       45.65     59.27 o 
  -3  18   5     1264.66     1310.29     61.41 o 
  -2  18   5       10.62      -11.34     60.70 o 
  -1  18   5      619.66      662.71     49.82 o 
   0  18   5       26.37       42.13     59.53 o 
   1  18   5      947.47      996.43     76.32 o 
   2  18   5        1.17       25.76     57.14 o 
 -12   0   6       77.36      113.59     95.84 o 
 -10   0   6     1231.77     1185.63     55.02 o 
  -8   0   6     3309.33     3329.70     95.84 o 
  -6   0   6    15574.10    16618.34    429.52 o 
  -4   0   6       56.84      111.82     30.17 o 
  -2   0   6    25198.15    28423.16    646.06 o 
   0   0   6     2989.81     2967.62     51.47 o 
   2   0   6      742.89      827.10     56.80 o 
   4   0   6     2542.99     2460.00     55.02 o 
   6   0   6     2522.85     2552.30     90.52 o 
   8   0   6        5.79       71.00     92.29 o 
  10   0   6      508.63      452.60     60.35 o 
 -13   1   6      140.36      140.22     47.69 o 
 -12   1   6      134.90      134.26     34.50 o 
 -11   1   6      796.33      808.68     58.86 o 
 -10   1   6        7.58       16.03     39.63 o 
  -9   1   6     2415.49     2325.79     70.58 o 
  -8   1   6       26.52       21.52     25.01 o 
  -7   1   6     1523.05     1488.65     49.90 o 
  -6   1   6     9369.29    10682.85    182.00 o 
  -5   1   6    11081.34    11382.19    132.65 o 
  -4   1   6        6.28       18.32     30.70 o 
  -3   1   6    21446.38    24353.76    608.79 o 
  -2   1   6     1420.13     1307.39     42.45 o 
  -1   1   6     2444.79     2663.10     41.30 o 
   0   1   6       58.47       36.90     19.35 o 
   1   1   6     5235.19     5271.70    165.95 o 
   2   1   6       12.89       13.07     26.62 o 
   3   1   6     7280.42     7241.61     71.18 o 
   4   1   6      181.54      183.96     42.98 o 
   5   1   6       25.04       72.28     55.91 o 
   6   1   6        8.65       63.90     53.25 o 
   7   1   6     1811.65     1870.86     39.24 o 
   8   1   6       47.60       17.31     33.24 o 
   9   1   6      965.73      953.85     39.52 o 
  10   1   6       23.81       89.93     50.80 o 
  11   1   6       13.04        0.55     90.52 o 
 -13   2   6      147.95      144.13     60.53 o 
 -12   2   6     1911.75     1756.86     69.05 o 
 -11   2   6       16.40       30.09     28.22 o 
 -10   2   6      669.28      596.39     28.40 o 
  -9   2   6     1454.01     1531.59     71.00 o 
  -8   2   6     2391.38     2415.23     55.75 o 
  -7   2   6     1411.59     1443.69     63.01 o 
  -6   2   6     5832.85     5991.23     57.13 o 
  -5   2   6      539.07      509.66     36.33 o 
  -4   2   6     1841.51     1812.73     39.16 o 
  -3   2   6        6.97        3.12     19.35 o 
  -2   2   6     8996.44     8854.95    143.77 o 
  -1   2   6     3013.96     3010.73     49.82 o 
   0   2   6      570.57      468.95     22.00 o 
   1   2   6       28.16       21.89     22.18 o 
   2   2   6     1219.74     1308.69     44.22 o 
   3   2   6       59.18       33.52     26.79 o 
   4   2   6     1825.33     1811.89     49.56 o 
   5   2   6      169.73      148.09     29.44 o 
   6   2   6     1404.43     1364.31     39.15 o 
   7   2   6        2.87       -5.58     44.37 o 
   8   2   6      121.23      172.52     38.09 o 
   9   2   6      227.15      173.16     37.59 o 
  10   2   6      112.01      210.48     50.58 o 
  11   2   6       16.96      -27.35     45.80 o 
 -13   3   6       90.03       70.44     53.72 o 
 -12   3   6       94.06      100.45     24.47 o 
 -11   3   6     1447.82     1370.94     32.58 o 
 -10   3   6      950.81      915.86     36.51 o 
  -9   3   6     1952.50     1947.18     39.93 o 
  -8   3   6     1326.77     1257.27     49.24 o 
  -7   3   6      130.20      122.24     24.24 o 
  -6   3   6       27.90        8.87     28.05 o 
  -5   3   6     4613.00     4601.43     48.88 o 
  -4   3   6     4055.62     4037.27     43.67 o 
  -3   3   6     1141.18     1049.15     42.03 o 
  -2   3   6    14027.58    15037.82    215.56 o 
  -1   3   6       28.40       24.85     22.99 o 
   0   3   6     4490.01     4566.50     39.63 o 
   1   3   6     8692.78     8450.56    290.20 o 
   2   3   6     4048.71     3902.32     55.02 o 
   3   3   6    10353.18    10382.89    131.34 o 
   4   3   6      999.77     1045.37     29.83 o 
   5   3   6      204.68      214.58     28.54 o 
   6   3   6      167.23      180.54     33.06 o 
   7   3   6     1634.18     1586.97     39.23 o 
   8   3   6      503.02      480.49     48.07 o 
   9   3   6      367.74      402.68     42.18 o 
  10   3   6       50.58       41.90     33.49 o 
  11   3   6        5.79       49.08     57.49 o 
 -13   4   6      198.57      177.64     42.45 o 
 -12   4   6      831.98      775.40     81.65 o 
 -11   4   6       92.24       66.80     33.05 o 
 -10   4   6        3.32       -4.51     28.24 o 
  -9   4   6      699.50      721.15     30.96 o 
  -8   4   6      651.50      701.59     39.94 o 
  -7   4   6     4527.58     4687.22    186.36 o 
  -6   4   6     2041.18     1961.26     71.00 o 
  -5   4   6      107.58      121.21     20.96 o 
  -4   4   6      703.56      738.97     29.00 o 
  -3   4   6       33.17       30.98     20.45 o 
  -2   4   6     2250.49     2133.29     52.54 o 
  -1   4   6    11892.85    11860.23    109.38 o 
   0   4   6    13435.35    13808.78    401.13 o 
   1   4   6     1196.18     1119.42     66.56 o 
   2   4   6      304.86      342.55     23.88 o 
   3   4   6       78.19       60.35     25.56 o 
   4   4   6     5502.88     5299.86     51.16 o 
   5   4   6     3652.78     3648.03     41.97 o 
   6   4   6     3436.64     3495.38    118.03 o 
   7   4   6      424.51      442.72    101.17 o 
   8   4   6      255.60      207.66     72.77 o 
   9   4   6      146.45       78.10    117.14 o 
  10   4   6      546.68      681.56     95.84 o 
 -13   5   6       30.63      -30.32     39.94 o 
 -12   5   6       13.71        3.86     18.64 o 
 -11   5   6      871.60     1005.27    121.58 o 
 -10   5   6     1183.96     1220.62     62.12 o 
  -9   5   6      115.32      103.54     42.96 o 
  -8   5   6      743.99      702.92     28.41 o 
  -7   5   6       87.77       67.40     23.47 o 
  -6   5   6      296.59      285.57     31.54 o 
  -5   5   6      209.17      211.67     21.88 o 
  -4   5   6     6732.44     6536.40    153.53 o 
  -3   5   6      104.94      107.36     20.68 o 
  -2   5   6     5041.94     4929.89     49.35 o 
  -1   5   6     2534.77     2605.97     35.07 o 
   0   5   6      249.40      250.13     26.44 o 
   1   5   6     1716.59     1617.30     40.77 o 
   2   5   6     6096.73     6023.13     44.95 o 
   3   5   6     1436.02     1380.61     50.58 o 
   4   5   6      171.77      166.51     25.71 o 
   5   5   6      698.30      582.71     36.51 o 
   6   5   6       64.16        7.94     38.16 o 
   7   5   6      637.31      628.31    101.17 o 
   8   5   6     2800.50     2867.88     50.51 o 
   9   5   6      397.15      437.72     50.51 o 
  10   5   6       75.81       37.15     56.15 o 
 -13   6   6      409.22      374.50     49.70 o 
 -12   6   6       75.95       86.56     43.48 o 
 -11   6   6       84.22       95.23     37.36 o 
 -10   6   6        5.68       14.20     55.22 o 
  -9   6   6      350.48      389.48     75.43 o 
  -8   6   6      367.17      396.57     30.16 o 
  -7   6   6     3170.41     3118.25     33.78 o 
  -6   6   6       47.36       14.32     24.43 o 
  -5   6   6      774.73      755.96     25.06 o 
  -4   6   6      310.60      293.50     19.18 o 
  -3   6   6       94.07       84.69     20.90 o 
  -2   6   6      106.41       68.44     19.61 o 
  -1   6   6     3853.31     3507.92     43.89 o 
   0   6   6     1062.10      943.59     25.25 o 
   1   6   6      777.61      681.25     34.40 o 
   2   6   6      745.64      803.24     27.23 o 
   3   6   6     3679.52     3802.43     49.70 o 
   4   6   6      337.66      355.97     42.60 o 
   5   6   6     1229.12     1179.13    112.71 o 
   6   6   6      156.96      194.46     37.63 o 
   7   6   6      236.83      214.40     41.77 o 
   8   6   6       11.93       71.20     48.81 o 
   9   6   6      613.97      523.38     52.36 o 
  10   6   6      315.02      280.82     53.88 o 
 -12   7   6      363.34      372.32     39.63 o 
 -11   7   6       19.32       -5.90     29.29 o 
 -10   7   6     1143.64     1275.50     78.10 o 
  -9   7   6      441.06      466.29     36.67 o 
  -8   7   6     1797.93     1825.04     59.13 o 
  -7   7   6      145.44      119.35     28.49 o 
  -6   7   6      183.25      190.22     26.82 o 
  -5   7   6      547.47      552.00     24.95 o 
  -4   7   6     9299.18     9692.34    157.08 o 
  -3   7   6      633.20      642.25     24.26 o 
  -2   7   6     2360.34     2278.03     56.80 o 
  -1   7   6       96.00       65.90     23.88 o 
   0   7   6      391.25      372.21     22.49 o 
   1   7   6      534.76      491.65     26.87 o 
   2   7   6     5711.32     5714.31    111.38 o 
   3   7   6      292.31      235.74     31.49 o 
   4   7   6       31.11       46.45     46.29 o 
   5   7   6      103.31      130.52     38.58 o 
   6   7   6      330.03      325.58     48.81 o 
   7   7   6       68.42       72.25     41.30 o 
   8   7   6     1476.63     1572.46     51.70 o 
   9   7   6       63.33       46.33     52.23 o 
  10   7   6        5.45       67.62     53.85 o 
 -12   8   6       85.49      160.18     71.88 o 
 -11   8   6     1063.15     1179.14     40.91 o 
 -10   8   6      160.73      109.56     39.40 o 
  -9   8   6      208.32      183.43     37.59 o 
  -8   8   6      118.51      164.16     33.79 o 
  -7   8   6     4849.09     4949.60     45.72 o 
  -6   8   6       65.27       65.81     31.17 o 
  -5   8   6     1822.95     1734.52     65.67 o 
  -4   8   6      112.73      125.47     25.25 o 
  -3   8   6      517.60      452.50     20.90 o 
  -2   8   6       32.08       56.80     22.59 o 
  -1   8   6    10379.42    10561.46    175.71 o 
   0   8   6     1001.80      948.28     32.82 o 
   1   8   6      943.24      980.76     44.30 o 
   2   8   6      238.66      229.18     28.75 o 
   3   8   6      861.89      877.55     36.11 o 
   4   8   6       56.91       89.55     58.57 o 
   5   8   6     4190.72     4468.59     99.39 o 
   6   8   6      165.62      185.20     41.77 o 
   7   8   6      181.65      248.90     43.89 o 
   8   8   6        2.22       -3.92     48.86 o 
   9   8   6      543.36      541.17     71.25 o 
  10   8   6       46.58       66.94     85.14 o 
 -12   9   6       22.05       66.67     65.67 o 
 -11   9   6      184.37      199.15     42.97 o 
 -10   9   6     1846.89     2073.09     80.76 o 
  -9   9   6       20.36       46.74     41.28 o 
  -8   9   6      934.40     1022.26     36.45 o 
  -7   9   6      161.53      188.14     52.31 o 
  -6   9   6      174.57      141.02     30.86 o 
  -5   9   6        2.19       25.98     28.52 o 
  -4   9   6     4043.29     3857.75    157.08 o 
  -3   9   6      175.50      173.86     29.31 o 
  -2   9   6      360.40      318.59     30.60 o 
  -1   9   6       30.73        7.36     29.31 o 
   0   9   6      594.80      566.86     28.87 o 
   1   9   6      243.26      209.48     30.86 o 
   2   9   6     2177.99     2168.92    100.28 o 
   3   9   6      195.64      195.66     34.09 o 
   4   9   6      595.57      639.10     41.65 o 
   5   9   6      299.84      364.58     42.02 o 
   6   9   6      913.84      875.29     53.25 o 
   7   9   6       58.93       34.88     65.67 o 
   8   9   6      429.53      547.09     75.79 o 
   9   9   6      118.42      112.50     54.88 o 
 -11  10   6      752.84      765.06     86.97 o 
 -10  10   6       10.72       21.83     48.88 o 
  -9  10   6       16.26       69.43     40.71 o 
  -8  10   6       17.97       12.67     39.35 o 
  -7  10   6     2961.53     2972.34     47.45 o 
  -6  10   6       21.05       -2.82     35.39 o 
  -5  10   6     2082.79     2057.31     50.19 o 
  -4  10   6     1214.48     1213.14     34.03 o 
  -3  10   6      714.25      709.43     38.93 o 
  -2  10   6        3.94       15.41     35.62 o 
  -1  10   6     6127.19     6085.57    146.43 o 
   0  10   6      971.90      963.20     44.54 o 
   1  10   6      611.87      569.74     30.58 o 
   2  10   6      977.47      900.53     43.29 o 
   3  10   6      197.00      184.92     43.49 o 
   4  10   6       96.15      187.24     47.03 o 
   5  10   6     4181.03     4423.03     86.35 o 
   6  10   6       60.99       53.75     50.46 o 
   7  10   6      270.83      353.85     51.83 o 
   8  10   6      155.89      169.61     63.01 o 
   9  10   6       50.90       46.51     55.08 o 
 -11  11   6      196.02      153.92     47.05 o 
 -10  11   6     1170.87     1263.29     53.11 o 
  -9  11   6       78.41       31.61     43.99 o 
  -8  11   6      808.38      887.17     43.80 o 
  -7  11   6       11.92       39.82     44.37 o 
  -6  11   6      213.50      193.01     45.93 o 
  -5  11   6      106.34      137.42     30.36 o 
  -4  11   6     3353.50     3422.12     82.53 o 
  -3  11   6      863.04      902.71     47.25 o 
  -2  11   6       37.86       17.19     32.78 o 
  -1  11   6       81.13      110.22     42.60 o 
   0  11   6      694.39      751.19     44.35 o 
   1  11   6      471.94      434.44     34.50 o 
   2  11   6     3439.18     3256.60    264.46 o 
   3  11   6      713.70      756.70     39.40 o 
   4  11   6      583.09      616.97     41.79 o 
   5  11   6        2.37      -27.41     49.73 o 
   6  11   6      640.04      654.48     48.15 o 
   7  11   6       73.79       33.55     49.44 o 
   8  11   6     1461.64     1423.26    156.19 o 
 -10  12   6      222.57      231.80     55.23 o 
  -9  12   6        4.44       28.38     65.94 o 
  -8  12   6      318.65      399.44     47.63 o 
  -7  12   6     1109.78     1113.27     47.63 o 
  -6  12   6      525.22      516.61     43.48 o 
  -5  12   6      321.83      306.55     51.07 o 
  -4  12   6      342.89      365.75     36.11 o 
  -3  12   6      306.24      316.38     29.42 o 
  -2  12   6     1215.60     1200.86     38.26 o 
  -1  12   6     2269.89     2299.48     67.45 o 
   0  12   6     1059.96      983.01     52.41 o 
   1  12   6      112.42      112.89     40.94 o 
   2  12   6      102.19      113.31     35.75 o 
   3  12   6      421.12      408.63     80.76 o 
   4  12   6      396.43      411.03     45.26 o 
   5  12   6      961.54     1031.62     46.45 o 
   6  12   6      449.53      482.65     77.53 o 
   7  12   6      178.03      142.13     55.23 o 
   8  12   6       26.75      -38.27     58.06 o 
 -10  13   6      285.36      300.93     73.84 o 
  -9  13   6      443.18      478.77     60.35 o 
  -8  13   6       20.62       78.44     48.58 o 
  -7  13   6        1.35       15.73     43.99 o 
  -6  13   6       23.09       24.47     33.64 o 
  -5  13   6     1020.45     1015.50     77.18 o 
  -4  13   6      826.31      902.07     56.48 o 
  -3  13   6      505.34      505.03     36.14 o 
  -2  13   6      138.60      131.22     35.75 o 
  -1  13   6       40.63       54.99     36.25 o 
   0  13   6      637.44      601.77     36.35 o 
   1  13   6     1551.32     1580.95    102.94 o 
   2  13   6     1561.58     1582.63     45.63 o 
   3  13   6      136.34      116.15     52.84 o 
   4  13   6      174.18      228.06     43.71 o 
   5  13   6       25.17       76.72     46.45 o 
   6  13   6      224.98      258.71     50.55 o 
   7  13   6      158.84      147.11     47.92 o 
  -9  14   6      207.01      225.49     70.11 o 
  -8  14   6      520.57      430.27     69.22 o 
  -7  14   6       92.70       53.03     45.35 o 
  -6  14   6      620.47      563.00     48.53 o 
  -5  14   6      708.91      627.67     48.81 o 
  -4  14   6        2.05       10.68     39.52 o 
  -3  14   6      522.99      509.84     70.26 o 
  -2  14   6     1745.88     1716.85     48.62 o 
  -1  14   6      544.14      605.65     57.36 o 
   0  14   6      697.98      632.48     43.27 o 
   1  14   6      206.62      187.62     49.45 o 
   2  14   6        7.28       32.84     40.41 o 
   3  14   6      274.57      261.07     42.45 o 
   4  14   6      349.42      234.60     93.18 o 
   5  14   6      343.59      282.21     90.52 o 
   6  14   6      578.95      577.25     57.88 o 
  -8  15   6        7.17        4.23     50.54 o 
  -7  15   6       83.25      128.35     54.54 o 
  -6  15   6        4.33       32.92     42.98 o 
  -5  15   6     1501.19     1516.08     73.91 o 
  -4  15   6      306.06      346.34     42.20 o 
  -3  15   6      539.89      605.25     47.94 o 
  -2  15   6      147.27      177.25     51.27 o 
  -1  15   6        7.14       -2.00     45.13 o 
   0  15   6       16.02       22.59     45.80 o 
   1  15   6      601.34      545.24     86.97 o 
   2  15   6      663.38      635.62     60.35 o 
   3  15   6      697.56      566.35    154.42 o 
   4  15   6        4.32       58.06     43.87 o 
   5  15   6        2.13      -11.31     45.69 o 
  -7  16   6       25.94       17.22     59.08 o 
  -6  16   6      900.77      950.40     91.41 o 
  -5  16   6       31.25       46.96     25.75 o 
  -4  16   6        1.52       23.30     45.66 o 
  -3  16   6      103.04       64.31     45.71 o 
  -2  16   6      571.09      742.44     49.82 o 
  -1  16   6      381.37      400.04     77.06 o 
   0  16   6     1149.09     1065.01     70.70 o 
   1  16   6       18.29       35.37     51.41 o 
   2  16   6       52.40       26.33     52.41 o 
   3  16   6        9.91        9.17     68.72 o 
   4  16   6      595.63      511.60    138.44 o 
  -6  17   6       19.26      -18.32     58.34 o 
  -5  17   6     1056.00     1046.47     72.45 o 
  -4  17   6       37.92       56.39     58.42 o 
  -3  17   6     1092.54     1088.17     67.73 o 
  -2  17   6      130.13      128.64     59.27 o 
  -1  17   6      260.01      326.74     71.50 o 
   0  17   6        3.72      -57.66     62.12 o 
   1  17   6     1305.46     1285.68     98.51 o 
   2  17   6      299.35      201.09     86.97 o 
   3  17   6      818.61      707.66    101.17 o 
  -3  18   6       39.95       28.63     65.57 o 
  -2  18   6      445.91      522.77     69.91 o 
  -1  18   6       44.45       32.18     63.69 o 
   0  18   6      714.27      677.48     66.44 o 
   1  18   6        9.81       16.61     59.25 o 
 -13   0   7      119.65       81.65     55.02 o 
 -11   0   7      583.93      578.62     67.45 o 
  -9   0   7      587.58      521.82     62.12 o 
  -7   0   7      792.55      905.20     72.77 o 
  -5   0   7     5873.79     5709.83    131.34 o 
  -3   0   7      127.55      177.49     42.60 o 
  -1   0   7     1851.48     1838.79     62.12 o 
   1   0   7    11063.66    10959.97    271.56 o 
   3   0   7    12263.63    12749.07    221.86 o 
   5   0   7       30.06       46.15     67.45 o 
   7   0   7     2826.44     2987.15     55.02 o 
   9   0   7      433.33      319.48     56.80 o 
 -13   1   7       10.46       -1.71     48.18 o 
 -12   1   7     1319.38     1180.90     72.16 o 
 -11   1   7        4.84        7.10     32.40 o 
 -10   1   7      482.40      440.99     28.75 o 
  -9   1   7      722.17      741.66     54.07 o 
  -8   1   7     2274.67     2164.53     66.56 o 
  -7   1   7      440.60      449.51     29.42 o 
  -6   1   7      973.24      876.44     38.36 o 
  -5   1   7      104.84       99.39     39.93 o 
  -4   1   7        0.58       15.55     27.58 o 
  -3   1   7     3904.41     4096.20     61.19 o 
  -2   1   7    11291.03    11892.26    142.48 o 
  -1   1   7       12.15       33.45     30.10 o 
   0   1   7     9494.97     9995.24    109.63 o 
   1   1   7     2095.06     2250.41     35.74 o 
   2   1   7        4.00        8.24     26.82 o 
   3   1   7      972.47     1274.76     63.66 o 
   4   1   7     2584.08     2562.06     55.49 o 
   5   1   7       89.20       68.43     44.35 o 
   6   1   7     2192.54     2190.14     45.29 o 
   7   1   7        6.39       27.41     36.88 o 
   8   1   7       17.21       27.17     36.33 o 
   9   1   7       29.90       29.84     51.70 o 
  10   1   7      100.31      165.95     43.93 o 
 -13   2   7       67.07       77.52     45.18 o 
 -12   2   7        1.90       25.54     41.92 o 
 -11   2   7     1084.57     1076.53     49.31 o 
 -10   2   7      272.49      265.78     34.80 o 
  -9   2   7     4518.89     4827.61    104.52 o 
  -8   2   7      640.10      583.50     34.54 o 
  -7   2   7       63.84       73.52     38.69 o 
  -6   2   7      212.63      275.84     31.54 o 
  -5   2   7     8886.72     8875.44    168.62 o 
  -4   2   7     2586.44     2466.80     49.04 o 
  -2   2   7     1270.18     1212.88     35.75 o 
  -1   2   7     2325.49     2454.45     69.22 o 
   0   2   7     6238.00     7196.17    139.33 o 
   1   2   7     9007.27     9085.12     92.55 o 
   2   2   7      305.80      290.52     26.36 o 
   3   2   7     9846.88     9818.28    145.33 o 
   4   2   7       27.61       66.14     46.47 o 
   5   2   7      271.60      234.54     33.17 o 
   6   2   7      371.93      385.56     69.51 o 
   7   2   7     1660.64     1577.36     43.56 o 
   8   2   7      464.19      424.47     43.99 o 
   9   2   7      527.41      610.26     61.23 o 
  10   2   7      135.04      201.20     55.40 o 
 -13   3   7      335.87      289.05     46.75 o 
 -12   3   7      864.74      833.38     51.47 o 
 -11   3   7      125.08      128.68     32.78 o 
 -10   3   7      209.20      213.42     35.62 o 
  -9   3   7      269.89      294.39     27.28 o 
  -8   3   7     1924.83     1916.66     68.33 o 
  -7   3   7     3355.82     3341.88    160.63 o 
  -6   3   7     4717.72     5000.51     62.63 o 
  -5   3   7       12.60       81.85     50.58 o 
  -4   3   7       43.76       54.06     23.19 o 
  -3   3   7     1047.59     1125.91     36.88 o 
  -2   3   7     5962.12     6102.14    104.48 o 
  -1   3   7     7530.01     7493.11     75.79 o 
   0   3   7     6667.92     6578.95     59.47 o 
   1   3   7        9.67       -4.71     19.96 o 
   2   3   7       53.65       69.12     31.71 o 
   3   3   7      106.39      110.07     40.92 o 
   4   3   7     1861.60     1814.03     36.28 o 
   5   3   7      624.22      598.90     46.29 o 
   6   3   7     1394.94     1365.91     37.09 o 
   7   3   7      791.27      762.04     39.63 o 
   8   3   7      472.82      437.06     46.50 o 
   9   3   7        5.39       40.45     47.34 o 
  10   3   7      427.51      513.56     45.18 o 
 -13   4   7       41.39       22.30     46.62 o 
 -12   4   7      172.11      117.91     55.91 o 
 -11   4   7      863.04      918.17    110.93 o 
 -10   4   7     1021.07     1087.41     81.65 o 
  -9   4   7      326.13      348.03     52.36 o 
  -8   4   7      719.53      665.38     24.86 o 
  -7   4   7       61.71      104.11     30.17 o 
  -6   4   7      296.46      282.84     30.27 o 
  -5   4   7      811.95      747.36     25.16 o 
  -4   4   7     7708.04     7699.36    107.38 o 
  -3   4   7     2712.55     2596.85     44.35 o 
  -2   4   7     4047.64     4104.57     41.09 o 
  -1   4   7        0.51        0.44     21.66 o 
   0   4   7      274.79      306.46     21.66 o 
   1   4   7     1212.44     1173.21     26.85 o 
   2   4   7     3565.84     3347.49     36.35 o 
   3   4   7      456.25      335.82     49.70 o 
   4   4   7       48.41       34.66     31.16 o 
   5   4   7       80.91       67.26     34.80 o 
   6   4   7       13.93       48.41     36.14 o 
   7   4   7      654.02      641.16     40.92 o 
   8   4   7     1552.36     1581.50     90.52 o 
   9   4   7      710.89      777.96     51.60 o 
  10   4   7      106.37      162.24     48.90 o 
 -13   5   7      611.82      599.09     44.37 o 
 -12   5   7     1053.46     1104.93     97.62 o 
 -11   5   7       38.12       35.56     33.79 o 
 -10   5   7       94.84       69.82     30.19 o 
  -9   5   7      506.74      542.03     31.06 o 
  -8   5   7      463.03      473.46     29.29 o 
  -7   5   7     3095.48     3095.23     27.90 o 
  -6   5   7      779.68      778.80     23.31 o 
  -5   5   7      243.05      252.76     29.31 o 
  -4   5   7      634.26      670.18     38.09 o 
  -3   5   7     2184.71     1968.13     44.22 o 
  -2   5   7      369.04      331.45     24.73 o 
  -1   5   7     5459.24     5469.85     57.99 o 
   0   5   7     3147.08     3185.69     56.12 o 
   1   5   7      759.80      731.76     27.58 o 
   2   5   7       97.76      125.52     28.49 o 
   3   5   7     3468.06     3385.66     42.35 o 
   4   5   7      852.94      841.93     45.26 o 
   5   5   7      317.61      302.25     38.89 o 
   6   5   7      499.33      549.06     45.81 o 
   7   5   7      140.34      149.24     45.15 o 
   8   5   7       44.65       17.40     76.06 o 
   9   5   7      841.19      759.60     98.51 o 
  10   5   7      609.12      591.16    102.06 o 
 -13   6   7       14.26       15.87     40.01 o 
 -12   6   7        5.30      -19.24     37.41 o 
 -11   6   7     1138.36     1135.97    128.68 o 
 -10   6   7     1661.45     1726.82    113.59 o 
  -9   6   7       35.85       57.45     32.20 o 
  -8   6   7      428.21      422.36     38.16 o 
  -7   6   7        3.41       24.15     31.06 o 
  -6   6   7      368.01      350.54     26.03 o 
  -5   6   7      242.61      284.37     26.82 o 
  -4   6   7     4950.64     4777.90    140.22 o 
  -3   6   7      235.32      206.81     34.50 o 
  -2   6   7     1341.63     1315.28     35.07 o 
  -1   6   7       38.03       25.94     24.45 o 
   0   6   7      290.52      328.83     30.12 o 
   1   6   7      502.33      507.56     30.19 o 
   2   6   7     7663.72     7710.46     52.24 o 
   3   6   7       20.23       12.42     34.21 o 
   4   6   7      133.55      196.54     71.00 o 
   5   6   7        0.35      -20.50     49.70 o 
   6   6   7      959.90      970.15     41.93 o 
   7   6   7       85.99      146.72     66.09 o 
   8   6   7      790.58      775.85     86.97 o 
   9   6   7      165.02      159.63     54.10 o 
  10   6   7        6.66      -14.40     56.70 o 
 -12   7   7      271.64      282.74     39.63 o 
 -11   7   7      127.46       85.19     47.92 o 
 -10   7   7       95.86      101.25     38.13 o 
  -9   7   7       15.09       28.34     35.39 o 
  -8   7   7      584.35      546.74     55.02 o 
  -7   7   7     3744.13     3812.69     38.80 o 
  -6   7   7      708.90      690.81     29.64 o 
  -5   7   7      592.94      593.04     36.39 o 
  -4   7   7       49.87       24.50     29.83 o 
  -3   7   7      554.82      515.44     24.85 o 
  -2   7   7       52.36       56.69     29.42 o 
  -1   7   7     5809.86     5885.17    108.27 o 
   0   7   7      398.10      375.21     26.96 o 
   1   7   7     1238.50     1281.28     62.60 o 
   2   7   7     1509.44     1519.44     41.77 o 
   3   7   7     1298.01     1155.96     43.10 o 
   4   7   7       47.90       32.23     59.37 o 
   5   7   7     4507.37     4559.26     64.78 o 
   6   7   7      270.07      241.34     83.42 o 
   7   7   7      102.85       73.65     49.61 o 
   8   7   7        0.21     -110.49     73.66 o 
   9   7   7      477.38      522.99     55.08 o 
 -12   8   7       12.40       -9.46     56.70 o 
 -11   8   7        7.57      118.23     35.75 o 
 -10   8   7     1758.83     1775.30     67.45 o 
  -9   8   7     1085.02     1245.13    110.04 o 
  -8   8   7     1418.98     1389.74     33.68 o 
  -7   8   7      130.60      152.25     34.47 o 
  -6   8   7     1491.41     1528.54     68.33 o 
  -5   8   7        8.33      -36.27     37.27 o 
  -4   8   7     3714.69     3806.98    185.48 o 
  -3   8   7      345.90      310.26     33.15 o 
  -2   8   7       51.02       70.05     28.22 o 
  -1   8   7      955.51      966.72     38.13 o 
   0   8   7      157.10      150.81     25.16 o 
   1   8   7        3.40       -2.66     36.11 o 
   2   8   7     4722.12     4883.07     93.11 o 
   3   8   7       37.52       -8.84     34.36 o 
   4   8   7      273.29      297.48     57.68 o 
   5   8   7      141.00      167.07     40.01 o 
   6   8   7      755.65      738.97     54.13 o 
   7   8   7        3.76      -26.62     52.64 o 
   8   8   7      724.01      680.98    101.17 o 
   9   8   7       19.96       -8.79     56.29 o 
 -12   9   7       15.89       75.14     77.21 o 
 -11   9   7     1243.38     1241.11    100.28 o 
 -10   9   7       61.29       96.34     35.75 o 
  -9   9   7      547.90      572.41     74.62 o 
  -8   9   7      102.35      105.07     39.15 o 
  -7   9   7     6970.31     7271.25    189.91 o 
  -6   9   7     1174.03     1135.77     50.58 o 
  -5   9   7     1542.38     1525.23     35.39 o 
  -4   9   7        7.44       17.54     29.25 o 
  -3   9   7      496.29      487.93     33.61 o 
  -2   9   7        0.73       14.20     43.93 o 
  -1   9   7     6008.93     6004.82     90.52 o 
   0   9   7       13.53       14.20     58.57 o 
   1   9   7     1194.45     1223.66     57.54 o 
   2   9   7      434.44      384.66     38.34 o 
   3   9   7     1127.65     1178.23     45.41 o 
   4   9   7       12.95       47.67     42.60 o 
   5   9   7     4689.42     4763.14    165.07 o 
   6   9   7        1.80      -12.82     51.47 o 
   7   9   7      177.40      195.43     50.21 o 
   8   9   7        0.44      -46.30     65.03 o 
   9   9   7      308.47      352.39     62.46 o 
 -11  10   7      317.40      277.64     51.25 o 
 -10  10   7     1543.33     1629.53     78.10 o 
  -9  10   7        4.90       22.58     42.69 o 
  -8  10   7     1439.49     1497.17     44.74 o 
  -7  10   7      257.62      244.21     37.63 o 
  -6  10   7       82.95       88.97     36.53 o 
  -5  10   7       21.95       55.48     56.80 o 
  -4  10   7     3721.94     3809.86    146.43 o 
  -3  10   7      657.92      627.63     35.08 o 
  -2  10   7      312.48      302.28     27.72 o 
  -1  10   7        1.53        2.81     34.36 o 
   0  10   7     1181.47     1136.31     34.54 o 
   1  10   7      357.73      328.92     39.84 o 
   2  10   7     2757.90     2701.49     77.12 o 
   3  10   7      249.66      251.94     47.63 o 
   4  10   7      808.78      860.69     41.36 o 
   5  10   7       53.76       88.94     48.27 o 
   6  10   7      717.61      751.59     56.02 o 
   7  10   7       56.11       40.82     85.19 o 
   8  10   7      570.90      542.63     78.10 o 
 -11  11   7      492.66      450.53     52.13 o 
 -10  11   7       12.52       67.97     63.01 o 
  -9  11   7        7.44        2.76     46.76 o 
  -8  11   7      200.07      256.05     45.03 o 
  -7  11   7     2756.61     2878.99     86.97 o 
  -6  11   7      306.54      317.26     59.13 o 
  -5  11   7      545.38      612.17     47.92 o 
  -4  11   7      952.68      977.27     47.25 o 
  -3  11   7      280.17      289.63     38.81 o 
  -2  11   7      730.77      668.60     36.76 o 
  -1  11   7     3680.73     3729.80    134.89 o 
   0  11   7     1020.74     1010.81     50.55 o 
   1  11   7      138.11      129.79     42.36 o 
   2  11   7       92.96       98.81     36.14 o 
   3  11   7      245.24      246.35     34.59 o 
   4  11   7       83.25      197.53     48.53 o 
   5  11   7     1916.49     1950.15     58.41 o 
   6  11   7      369.26      381.99     51.33 o 
   7  11   7       91.48      112.72     53.51 o 
   8  11   7        7.02       60.07     62.46 o 
 -10  12   7      480.91      440.24     57.75 o 
  -9  12   7      174.94      245.42     47.84 o 
  -8  12   7      203.64      185.60     43.91 o 
  -7  12   7      106.99       97.04     41.79 o 
  -6  12   7       17.24      108.95     52.36 o 
  -5  12   7      665.24      667.71     42.18 o 
  -4  12   7     1723.68     1900.09     59.07 o 
  -3  12   7      725.97      796.93     36.88 o 
  -2  12   7      132.93      144.39     37.09 o 
  -1  12   7      107.49      111.26     45.26 o 
   0  12   7      667.69      670.56     44.54 o 
   1  12   7      688.85      717.70     66.38 o 
   2  12   7     1348.50     1328.23    135.78 o 
   3  12   7      186.47      186.74     53.92 o 
   4  12   7      133.14      108.49     52.91 o 
   5  12   7        0.97       25.82     49.45 o 
   6  12   7      215.68      172.41     52.79 o 
   7  12   7      129.46       95.27     49.78 o 
  -9  13   7      172.72      149.76     78.46 o 
  -8  13   7      209.53      209.97     52.84 o 
  -7  13   7       85.28       26.88     52.73 o 
  -6  13   7     1552.10     1298.39    120.69 o 
  -5  13   7      261.17      251.37     92.53 o 
  -4  13   7       19.82       46.72     40.02 o 
  -3  13   7       86.72       71.08     34.92 o 
  -2  13   7      664.10      689.04     41.77 o 
  -1  13   7      977.89     1003.53     61.41 o 
   0  13   7     1360.20     1261.05     66.71 o 
   1  13   7       79.26       80.62     40.01 o 
   2  13   7      148.94      147.54     57.05 o 
   3  13   7      223.11      211.81     49.72 o 
   4  13   7      225.38      292.22     53.16 o 
   5  13   7      434.79      482.77     79.87 o 
   6  13   7      268.69      268.63     56.39 o 
   7  13   7       27.28       43.14     63.28 o 
  -9  14   7      481.09      564.19     81.65 o 
  -8  14   7        9.14       38.42     59.86 o 
  -7  14   7       99.44       47.29     49.44 o 
  -6  14   7        4.67        3.94     45.88 o 
  -5  14   7      609.83      597.18     76.81 o 
  -4  14   7      522.06      561.19     45.93 o 
  -3  14   7     1149.09     1118.90     48.31 o 
  -2  14   7      132.75      198.12     54.84 o 
  -1  14   7        7.62        1.23     54.84 o 
   0  14   7      370.72      373.36     44.54 o 
   1  14   7      989.39      909.45     79.07 o 
   2  14   7      656.09      660.06    111.82 o 
   3  14   7      128.06      103.26     43.36 o 
   4  14   7      165.96      180.31     55.49 o 
   5  14   7        9.65        3.25     54.16 o 
   6  14   7      229.07      211.98    108.27 o 
  -8  15   7      442.91      441.79     67.45 o 
  -7  15   7       79.27      172.44     54.08 o 
  -6  15   7      908.84      885.78     75.30 o 
  -5  15   7      126.69      140.54     54.52 o 
  -4  15   7        0.24       -3.68     60.09 o 
  -3  15   7       47.47       69.93     50.01 o 
  -2  15   7     1169.61     1092.10     46.15 o 
  -1  15   7      389.39      369.32     44.35 o 
   0  15   7      197.47      220.84     50.15 o 
   1  15   7      317.74      290.48     56.85 o 
   2  15   7       33.15        7.10     20.15 o 
   3  15   7       70.92       74.55     47.26 o 
   4  15   7      628.06      687.61     55.00 o 
   5  15   7       81.59       68.20     63.24 o 
  -7  16   7      178.04      152.97     64.41 o 
  -6  16   7       18.88       30.82     71.69 o 
  -5  16   7      738.88      741.19     54.54 o 
  -4  16   7      182.72      190.23     51.04 o 
  -3  16   7      779.42      822.46     84.03 o 
  -2  16   7      299.25      302.41     57.73 o 
  -1  16   7       23.16       62.61     63.90 o 
   0  16   7       70.66       51.45     52.86 o 
   1  16   7      669.51      699.82     73.22 o 
   2  16   7      288.94      264.58     51.22 o 
   3  16   7      899.03      977.97     97.62 o 
   4  16   7        6.68      -51.31     60.08 o 
  -5  17   7        0.41      -40.93     63.45 o 
  -4  17   7       24.46       -8.14     46.29 o 
  -3  17   7       14.47       24.48     46.62 o 
  -2  17   7      345.62      476.43    102.94 o 
  -1  17   7        2.92        8.66     45.63 o 
   0  17   7      813.78      793.76     59.62 o 
   1  17   7       76.06      106.48     60.53 o 
   2  17   7      129.13      118.03     51.12 o 
 -12   0   8      978.66      827.10    117.14 o 
 -10   0   8      224.20      193.46     74.55 o 
  -8   0   8     2274.99     2122.77     79.87 o 
  -6   0   8     7826.00     8400.58    184.59 o 
  -4   0   8      666.68      727.71     69.22 o 
  -2   0   8     4204.79     4174.55    131.34 o 
   0   0   8      264.00      225.41     33.72 o 
   2   0   8       98.02      127.79     33.72 o 
   4   0   8      748.72      717.06     67.45 o 
   6   0   8      908.04      961.99     71.00 o 
  10   0   8      126.26       78.10     69.22 o 
 -13   1   8       36.07       39.11     50.72 o 
 -12   1   8       36.99       48.01     51.04 o 
 -11   1   8      447.35      464.12     38.66 o 
 -10   1   8       19.38       11.86     30.70 o 
  -9   1   8     3225.73     3301.25     73.35 o 
  -8   1   8      157.65      158.74     41.79 o 
  -7   1   8      356.03      308.74     43.99 o 
  -6   1   8     2074.75     2294.67     58.35 o 
  -5   1   8     6296.80     6188.04     94.62 o 
  -4   1   8     2541.30     2741.88     55.84 o 
  -3   1   8     3763.77     3312.55     45.29 o 
  -2   1   8      707.70      714.18     34.54 o 
  -1   1   8     1394.76     1335.87     39.40 o 
   0   1   8     1081.94     1333.51     48.27 o 
   1   1   8     8141.15     8271.47    239.61 o 
   2   1   8      350.51      326.47     30.54 o 
   3   1   8     4394.29     4115.41     69.91 o 
   4   1   8      135.41      138.38     64.35 o 
   5   1   8      253.90      295.62     34.36 o 
   6   1   8       40.77       62.55     47.05 o 
   7   1   8     2639.33     2670.12     70.11 o 
   8   1   8       82.25       74.55     40.16 o 
   9   1   8      474.70      455.67     45.18 o 
  10   1   8        2.93       -5.16     78.98 o 
 -13   2   8       94.02       99.18     35.81 o 
 -12   2   8      550.99      588.66     77.83 o 
 -11   2   8      228.97      232.90     50.73 o 
 -10   2   8       95.89       83.09     39.23 o 
  -9   2   8       56.48       73.78     29.82 o 
  -8   2   8     1129.20     1075.58     46.75 o 
  -7   2   8      370.98      370.34     44.54 o 
  -6   2   8     1317.89     1218.05     39.15 o 
  -5   2   8       29.74       62.24     34.80 o 
  -4   2   8       88.10       65.84     25.71 o 
  -3   2   8      186.81      242.22     33.89 o 
  -2   2   8     5132.00     5166.28     86.97 o 
  -1   2   8     1645.52     1575.20     26.82 o 
   1   2   8      908.28      915.10     35.14 o 
   2   2   8      531.95      503.57     48.21 o 
   3   2   8     2676.02     2776.40     90.67 o 
   4   2   8     3337.49     3281.33    105.78 o 
   5   2   8       16.22       50.82     43.48 o 
   6   2   8     3008.93     2989.46     55.02 o 
   7   2   8       45.66      183.48     50.58 o 
   8   2   8      421.94      453.94     60.35 o 
   9   2   8       23.36       59.16     60.35 o 
  10   2   8      339.32      236.74     55.91 o 
 -13   3   8        3.42       -9.51     31.84 o 
 -12   3   8      185.59      134.16     31.08 o 
 -11   3   8      876.12      891.08     68.62 o 
 -10   3   8      534.39      469.62     53.25 o 
  -9   3   8     2449.93     2514.56     76.28 o 
  -8   3   8      437.04      392.59     60.35 o 
  -7   3   8      296.98      231.41     41.72 o 
  -6   3   8       85.34       82.44     34.54 o 
  -5   3   8     3491.96     3383.76     83.42 o 
  -4   3   8     3721.41     3665.34     80.60 o 
  -3   3   8     7763.97     8365.73    150.87 o 
  -2   3   8      149.31      128.54     32.40 o 
  -1   3   8     1087.80     1109.65     40.16 o 
   0   3   8     6892.29     7652.53    104.80 o 
   1   3   8     4158.94     4189.56     72.59 o 
   2   3   8     1218.10     1236.93     61.23 o 
   3   3   8     9871.69    10198.07    122.35 o 
   4   3   8      168.80      176.51     33.49 o 
   5   3   8      244.45      255.01     34.36 o 
   6   3   8      162.17      127.17     32.82 o 
   7   3   8     1152.76     1127.65     57.75 o 
   8   3   8      473.49      403.17     54.15 o 
   9   3   8      198.22      329.17     45.69 o 
  10   3   8      124.03      150.76     80.76 o 
 -13   4   8      546.92      590.01     56.80 o 
 -12   4   8      595.58      665.25     33.72 o 
 -11   4   8       39.89       12.33     32.20 o 
 -10   4   8        8.52       13.95     28.75 o 
  -9   4   8      311.97      339.43     29.99 o 
  -8   4   8     1592.95     1623.37     49.58 o 
  -7   4   8     3514.37     3650.36     47.05 o 
  -6   4   8     1907.14     1883.27     36.25 o 
  -5   4   8      118.43      121.09     45.90 o 
  -4   4   8      122.24      124.88     30.19 o 
  -3   4   8     2084.71     2185.43     49.56 o 
  -2   4   8     1829.24     1712.88     36.53 o 
  -1   4   8     2428.92     2450.01     51.04 o 
   0   4   8     3242.83     3239.38     35.74 o 
   1   4   8       19.41       17.59     27.23 o 
   2   4   8       65.85       81.90     25.71 o 
   3   4   8     1909.55     1817.72     38.36 o 
   4   4   8     1172.61     1103.56     39.53 o 
   5   4   8      461.33      461.73     39.07 o 
   6   4   8       89.62       99.99     41.67 o 
   7   4   8      557.13      503.78     90.52 o 
   8   4   8       29.94       35.88     46.23 o 
   9   4   8      109.07      133.34     60.67 o 
 -13   5   8      160.57      158.46     36.77 o 
 -12   5   8      799.66      743.87     36.11 o 
 -11   5   8      721.78      713.67     31.95 o 
 -10   5   8     1249.45     1201.60     78.10 o 
  -9   5   8      703.97      722.37     32.32 o 
  -8   5   8      910.71      920.82     46.44 o 
  -7   5   8       55.54      106.18     27.34 o 
  -6   5   8       70.28       61.17     37.40 o 
  -5   5   8      565.20      468.22     39.63 o 
  -4   5   8     3891.45     3530.31    164.16 o 
  -3   5   8      623.50      640.47     32.49 o 
  -2   5   8      521.86      528.16     37.53 o 
  -1   5   8       36.39       39.44     25.52 o 
   0   5   8      836.94      788.50     43.91 o 
   1   5   8       68.11      134.50     55.02 o 
   2   5   8     4007.54     4003.56     46.34 o 
   3   5   8      183.39      206.89     73.66 o 
   4   5   8      137.18      214.63     66.56 o 
   5   5   8       58.22       55.38     43.76 o 
   6   5   8       49.45       54.91     40.08 o 
   7   5   8      181.22      194.40     51.30 o 
   8   5   8      616.84      606.53     50.89 o 
   9   5   8      152.71       87.83     54.02 o 
 -12   6   8     1395.04     1422.21    106.49 o 
 -11   6   8      830.94      808.67     38.40 o 
 -10   6   8        3.80      -22.65     44.60 o 
  -9   6   8     1906.01     2011.62     47.03 o 
  -8   6   8      728.19      718.04     33.50 o 
  -7   6   8     2964.70     3061.26     39.26 o 
  -6   6   8     1075.71     1094.27     31.03 o 
  -5   6   8      494.13      479.52     34.92 o 
  -4   6   8       47.42       20.14     28.49 o 
  -3   6   8     1251.51     1227.38     45.56 o 
  -2   6   8      429.57      358.52     40.08 o 
  -1   6   8     2599.30     2596.86     74.55 o 
   0   6   8     1125.06     1110.20     42.53 o 
   1   6   8      874.75      926.22     35.75 o 
   2   6   8      394.14      417.87     28.22 o 
   3   6   8     2264.68     2271.15     42.93 o 
   4   6   8      241.88      216.12     43.58 o 
   5   6   8     3235.52     3271.08     59.46 o 
   6   6   8      432.43      355.04     50.80 o 
   7   6   8      128.07       91.68     49.72 o 
   8   6   8       61.84       43.46     76.73 o 
   9   6   8      547.58      599.89     60.87 o 
 -12   7   8       10.65       23.47     37.94 o 
 -11   7   8      218.57      234.65     40.58 o 
 -10   7   8     2201.85     2238.40     84.31 o 
  -9   7   8       29.57       -3.47     28.22 o 
  -8   7   8       47.71       84.35     26.27 o 
  -7   7   8        6.72       18.45     32.19 o 
  -6   7   8      407.24      443.25     30.82 o 
  -5   7   8      532.29      552.52     34.61 o 
  -4   7   8     2948.41     2908.60     51.47 o 
  -3   7   8      173.82      187.51     35.62 o 
  -2   7   8       47.15       39.27     39.23 o 
  -1   7   8      131.96      143.19     34.67 o 
   0   7   8      128.79      139.48     33.68 o 
   1   7   8       12.24       36.46     35.74 o 
   2   7   8     3124.89     3190.80     66.56 o 
   3   7   8      118.40      159.24     37.63 o 
   4   7   8      223.60      285.75     88.74 o 
   5   7   8        2.64      -30.02     42.02 o 
   6   7   8      656.29      748.29     52.36 o 
   7   7   8       19.17       34.42     51.12 o 
   8   7   8      672.08      589.45     69.22 o 
   9   7   8      214.66      286.02     60.72 o 
 -12   8   8       85.22       55.97     43.56 o 
 -11   8   8       45.77       52.12     49.31 o 
 -10   8   8      218.15      171.91     44.75 o 
  -9   8   8      484.22      494.26     45.26 o 
  -8   8   8      453.46      466.33     37.20 o 
  -7   8   8     2625.95     2700.77     46.15 o 
  -6   8   8      120.99      123.98     31.45 o 
  -5   8   8      126.92      128.14     31.23 o 
  -4   8   8       60.82       63.12     34.59 o 
  -3   8   8      912.19      877.51     47.05 o 
  -2   8   8       51.39       34.74     30.27 o 
  -1   8   8     4396.25     4302.04     76.05 o 
   0   8   8      542.93      494.86     56.48 o 
   1   8   8     1361.91     1323.02     68.18 o 
   2   8   8      173.49      144.54     40.02 o 
   3   8   8     1499.14     1457.82     90.52 o 
   4   8   8       92.40      133.00     43.80 o 
   5   8   8     3103.12     3189.99    131.34 o 
   6   8   8       24.13       85.88     62.12 o 
   7   8   8      116.49      105.73     53.11 o 
   8   8   8        2.16      -42.58     48.99 o 
 -11   9   8       40.28       37.49     48.83 o 
 -10   9   8      889.01      928.48     48.07 o 
  -9   9   8        4.38       58.73     41.43 o 
  -8   9   8      804.47      859.64     63.01 o 
  -7   9   8      685.01      612.34     95.84 o 
  -6   9   8     2632.98     2667.82     60.35 o 
  -5   9   8       17.02       25.49     30.70 o 
  -4   9   8     4034.44     4049.66    192.58 o 
  -3   9   8     1597.56     1490.13     30.19 o 
  -2   9   8     1249.20     1198.19     41.36 o 
  -1   9   8      717.17      685.10     38.58 o 
   0   9   8     1862.83     1789.17     45.41 o 
   1   9   8       20.54       15.45     35.37 o 
   2   9   8     3882.81     3827.56     75.45 o 
   3   9   8      102.46      135.48     39.40 o 
   4   9   8      478.11      571.44     45.18 o 
   5   9   8        9.71       -8.87     97.62 o 
   6   9   8      859.88      876.76     48.89 o 
   7   9   8        7.82        2.24     53.66 o 
   8   9   8      699.29      742.18     84.31 o 
 -11  10   8      454.20      415.63     51.52 o 
 -10  10   8       13.03       22.90     48.71 o 
  -9  10   8      450.74      468.80     43.99 o 
  -8  10   8      434.97      411.34     37.89 o 
  -7  10   8     5344.05     5628.10    223.64 o 
  -6  10   8      698.27      750.74     62.12 o 
  -5  10   8     1891.07     1825.83     40.82 o 
  -4  10   8       21.83       16.08     30.86 o 
  -3  10   8     2202.94     2097.59     71.22 o 
  -2  10   8      430.11      407.73     41.69 o 
  -1  10   8     9487.33     9439.14    173.30 o 
   0  10   8      198.18      235.09     42.03 o 
   1  10   8      677.75      645.16     55.33 o 
   2  10   8      129.74      101.48     37.94 o 
   3  10   8      667.63      659.77     42.62 o 
   4  10   8        5.78       25.62     45.63 o 
   5  10   8     2053.21     2166.71     65.69 o 
   6  10   8      143.77      144.39     56.09 o 
   7  10   8       81.46      104.72     57.99 o 
   8  10   8        7.75       55.07     62.78 o 
 -10  11   8      740.28      867.55    118.03 o 
  -9  11   8       11.85       50.61     47.93 o 
  -8  11   8      598.76      612.40     69.22 o 
  -7  11   8      582.84      582.15     44.88 o 
  -6  11   8      383.21      430.80     43.48 o 
  -5  11   8      821.17      683.45     70.11 o 
  -4  11   8     2266.94     2464.04     86.68 o 
  -3  11   8      904.63      822.68     59.60 o 
  -2  11   8      468.54      447.81     49.28 o 
  -1  11   8       46.46       45.57     38.36 o 
   0  11   8      260.14      258.09     46.62 o 
   1  11   8      272.15      198.48     29.29 o 
   2  11   8     1094.32     1091.38     73.66 o 
   3  11   8      169.81      184.64     43.93 o 
   4  11   8      376.16      381.87     72.56 o 
   5  11   8       54.09        6.28     52.68 o 
   6  11   8      396.63      411.71     55.64 o 
   7  11   8      194.11      273.55     63.24 o 
 -10  12   8       12.32       63.49     61.45 o 
  -9  12   8      101.78       89.86     48.27 o 
  -8  12   8      246.02      213.98     43.44 o 
  -7  12   8      550.79      532.84     44.27 o 
  -6  12   8     1339.85     1299.75     85.42 o 
  -5  12   8      773.07      725.79     51.22 o 
  -4  12   8       82.83       51.58     42.03 o 
  -3  12   8      227.35      192.63     46.06 o 
  -2  12   8      629.30      633.79     51.41 o 
  -1  12   8     1026.94     1055.56     57.99 o 
   0  12   8     1215.65     1156.25     52.98 o 
   1  12   8      144.22      167.76     46.22 o 
   2  12   8      111.72      119.93     48.99 o 
   3  12   8      221.20      262.87     50.55 o 
   4  12   8       52.39      144.48     53.16 o 
   5  12   8      425.53      438.12     60.00 o 
   6  12   8      280.97      257.58     54.16 o 
   7  12   8       18.43       26.52     61.23 o 
  -9  13   8      286.93      337.25     54.54 o 
  -8  13   8      146.26      225.95     50.46 o 
  -7  13   8      107.14       50.37     48.37 o 
  -6  13   8      121.29       95.14     72.77 o 
  -5  13   8      843.62      888.56     51.47 o 
  -4  13   8     1481.40     1463.41     78.35 o 
  -3  13   8     1456.47     1404.48     63.30 o 
  -2  13   8      337.22      350.67     43.17 o 
  -1  13   8       97.77       96.73     57.73 o 
   0  13   8      678.87      629.33     66.52 o 
   1  13   8      615.14      583.59     54.84 o 
   2  13   8      508.33      518.23     60.67 o 
   3  13   8      132.96      142.29     67.31 o 
   4  13   8      101.40       79.29     54.81 o 
   5  13   8       57.19       91.88     51.27 o 
   6  13   8      248.06      218.29     60.70 o 
  -8  14   8      431.94      495.60     68.33 o 
  -7  14   8      692.76      611.17     58.02 o 
  -6  14   8     1107.71     1111.55     49.44 o 
  -5  14   8      151.76      125.98     22.19 o 
  -4  14   8      134.98      129.57     48.75 o 
  -3  14   8       32.40       94.42     50.58 o 
  -2  14   8      510.08      478.21     43.54 o 
  -1  14   8      496.80      464.91     44.97 o 
   0  14   8      909.12      883.55     48.62 o 
   1  14   8        4.42       -9.90     47.55 o 
   2  14   8      169.69      177.28     62.15 o 
   3  14   8       10.25       22.97     59.82 o 
   4  14   8      333.61      323.88     84.28 o 
   5  14   8      200.08      228.96     52.71 o 
  -7  15   8      163.40      131.80     90.97 o 
  -6  15   8       67.98      173.95     63.01 o 
  -5  15   8      609.12      673.52     60.86 o 
  -4  15   8      696.38      660.26     89.62 o 
  -3  15   8     1140.25     1123.73     62.03 o 
  -2  15   8       75.67       76.76     49.04 o 
  -1  15   8       23.80       -0.20     48.15 o 
   0  15   8      140.32       76.82     31.44 o 
   1  15   8      413.72      379.54     63.62 o 
   2  15   8      186.37      187.85     67.36 o 
   3  15   8      397.91      437.04     53.24 o 
   4  15   8      156.31      171.28     52.71 o 
  -6  16   8      818.87      829.40     57.56 o 
  -5  16   8       40.66       49.14     51.80 o 
  -4  16   8        0.08       39.01     77.81 o 
  -3  16   8       24.88       31.88     49.58 o 
  -2  16   8      402.13      365.58     53.88 o 
  -1  16   8       53.26       40.43     54.07 o 
   0  16   8      439.11      486.42     31.96 o 
   1  16   8      196.20      169.22     54.57 o 
   2  16   8      113.44      129.92     65.17 o 
   3  16   8        2.96       -3.70     64.03 o 
  -4  17   8      101.95       92.52     51.83 o 
  -3  17   8     1383.12     1518.27     98.55 o 
  -2  17   8        2.42       43.92     46.62 o 
  -1  17   8       96.21       84.49     59.37 o 
   0  17   8      127.00      159.84     33.62 o 
   1  17   8      650.54      504.17     63.86 o 
 -13   0   9        7.18       23.07     58.57 o 
 -11   0   9      258.37      314.16     56.80 o 
  -9   0   9     1262.51     1240.65     69.22 o 
  -7   0   9      745.89      702.86     56.80 o 
  -5   0   9     2989.12     2997.80     95.84 o 
  -3   0   9    16841.71    18363.06    120.69 o 
  -1   0   9     3463.12     3631.43    113.59 o 
   1   0   9     9549.16     9655.43    113.59 o 
   3   0   9     3456.37     3230.31     49.70 o 
   5   0   9      627.22      647.84     56.80 o 
   7   0   9     2013.69     2243.47     97.62 o 
   9   0   9       96.63      191.69     69.22 o 
 -13   1   9       37.95        6.21     37.65 o 
 -12   1   9      607.56      571.59     74.82 o 
 -11   1   9      101.16      116.59     34.80 o 
 -10   1   9       19.35        7.63     36.66 o 
  -9   1   9        3.14        4.19     46.62 o 
  -8   1   9      632.70      615.81     42.62 o 
  -7   1   9       12.66       31.95     37.59 o 
  -6   1   9     2056.46     1999.47     75.27 o 
  -5   1   9       39.97       48.31     43.18 o 
  -4   1   9       80.86       91.45     38.26 o 
  -3   1   9      836.92      922.51     51.27 o 
  -2   1   9     2020.21     2132.57     50.01 o 
  -1   1   9        4.87        6.74     42.63 o 
   0   1   9     6006.85     6069.52     97.23 o 
   1   1   9      142.43      189.09     42.97 o 
   2   1   9      321.04      280.02     35.14 o 
   3   1   9      109.27      117.42     37.76 o 
   4   1   9     1075.39     1082.41     65.85 o 
   5   1   9      164.14      167.73     50.20 o 
   6   1   9      391.81      423.47     42.18 o 
   7   1   9       74.89       75.85     68.90 o 
   8   1   9      183.42      240.02     52.98 o 
   9   1   9        1.92       -6.64     77.21 o 
 -13   2   9       15.08       13.19     36.14 o 
 -12   2   9       40.37       23.56     36.33 o 
 -11   2   9      972.74     1026.79     56.98 o 
 -10   2   9       75.42       58.84     40.66 o 
  -9   2   9     1547.66     1592.04     76.28 o 
  -8   2   9      487.59      443.81     46.90 o 
  -7   2   9      786.17      709.79     55.86 o 
  -6   2   9      236.86      220.99     32.40 o 
  -5   2   9     3875.27     3851.46     71.50 o 
  -4   2   9     1427.91     1405.64     51.17 o 
  -3   2   9     5141.48     4763.63     98.08 o 
  -2   2   9       14.07       26.88     34.08 o 
  -1   2   9      233.31      201.77     33.89 o 
   0   2   9        7.56       20.48     31.49 o 
   1   2   9     4274.17     4154.90     84.54 o 
   2   2   9     1117.32     1103.05     45.69 o 
   3   2   9      568.60      508.83     38.79 o 
   4   2   9      148.12      178.59     50.82 o 
   5   2   9      123.93      123.46     52.13 o 
   6   2   9        4.83      -20.89     46.94 o 
   7   2   9     1878.84     1799.19     54.54 o 
   8   2   9      152.85      250.15     56.80 o 
   9   2   9      316.14      269.10     50.20 o 
 -13   3   9      208.83      266.23     37.27 o 
 -12   3   9      569.56      582.46     30.10 o 
 -11   3   9       42.13       15.01     30.42 o 
 -10   3   9        1.52       13.60     30.00 o 
  -9   3   9       70.62       89.35     26.62 o 
  -8   3   9     1629.00     1630.02     42.67 o 
  -7   3   9      503.22      477.66     42.45 o 
  -6   3   9     3013.72     2851.82     76.06 o 
  -5   3   9      441.88      441.62     34.08 o 
  -4   3   9      324.33      287.44     27.90 o 
  -3   3   9      663.16      639.09     36.33 o 
  -2   3   9     4110.99     4028.60     75.52 o 
  -1   3   9     1012.95     1007.05     37.01 o 
   0   3   9     1500.76     1438.96     43.89 o 
   1   3   9       60.42       75.89     23.06 o 
   2   3   9       11.37       10.31     35.75 o 
   3   3   9     2461.64     2499.31     79.04 o 
   4   3   9     1603.51     1604.56     71.24 o 
   5   3   9       40.35       52.50     41.04 o 
   6   3   9     1721.55     1725.85     53.43 o 
   7   3   9       42.87       42.27     52.94 o 
   8   3   9      125.23      113.05     53.51 o 
   9   3   9      416.94      499.18     72.77 o 
 -13   4   9        0.10       65.45     33.06 o 
 -12   4   9      186.16      199.88     35.16 o 
 -11   4   9      790.29      824.39     32.62 o 
 -10   4   9      221.03      239.08     33.49 o 
  -9   4   9      596.72      591.19     31.52 o 
  -8   4   9      520.36      541.06     37.09 o 
  -7   4   9       27.23       28.65     34.08 o 
  -6   4   9     1086.95     1141.33     37.20 o 
  -5   4   9     1996.00     1925.99     51.98 o 
  -4   4   9     2690.08     2640.55     60.88 o 
  -3   4   9     3959.28     4027.17     79.72 o 
  -2   4   9       14.00       19.56     30.73 o 
  -1   4   9      418.56      395.07     35.62 o 
   0   4   9     2236.19     2354.29     48.51 o 
   1   4   9      996.11      969.51     36.18 o 
   2   4   9     1110.49     1135.92     60.35 o 
   3   4   9     2303.64     2195.22     42.45 o 
   4   4   9       64.34       55.96     39.24 o 
   5   4   9       45.46        8.92     27.51 o 
   6   4   9     1129.41     1080.44     60.35 o 
   7   4   9      706.46      720.53     56.82 o 
   8   4   9      281.49      252.89     58.23 o 
   9   4   9      397.46      365.16    102.94 o 
 -12   5   9      344.03      320.91     47.03 o 
 -11   5   9      368.64      386.35     52.36 o 
 -10   5   9        0.00       -3.52     35.60 o 
  -9   5   9      174.61      207.09     38.16 o 
  -8   5   9     1907.25     1897.35     44.37 o 
  -7   5   9     2201.37     2299.05     46.75 o 
  -6   5   9     1437.42     1398.61     61.07 o 
  -5   5   9      381.28      404.42     43.18 o 
  -4   5   9       26.37       27.33     43.87 o 
  -3   5   9     2513.33     2527.72     53.57 o 
  -2   5   9     2278.13     2296.73     43.29 o 
  -1   5   9     2331.84     2372.50     45.13 o 
   0   5   9      266.04      281.60     34.40 o 
   1   5   9      432.22      425.14     34.12 o 
   2   5   9       64.60       32.66     35.44 o 
   3   5   9     2272.41     2147.60     39.63 o 
   4   5   9      687.90      657.03     42.69 o 
   5   5   9     1654.58     1799.44     41.36 o 
   6   5   9      337.16      316.64     44.22 o 
   7   5   9      119.64      201.90     48.53 o 
   8   5   9       33.43        9.34     60.32 o 
   9   5   9       38.58       30.52     58.59 o 
 -12   6   9      186.22      216.21     39.84 o 
 -11   6   9      263.53      301.11     39.35 o 
 -10   6   9     4514.17     5021.70    211.21 o 
  -9   6   9     2479.15     2617.90    106.49 o 
  -8   6   9      959.48      980.47     67.45 o 
  -7   6   9        1.47        5.32     67.45 o 
  -6   6   9     1522.18     1473.62     49.17 o 
  -5   6   9      256.38      238.28     37.94 o 
  -4   6   9     2227.15     2157.24     42.97 o 
  -3   6   9      811.43      755.04     42.36 o 
  -2   6   9       54.75       88.24     43.87 o 
  -1   6   9      426.13      443.81     48.31 o 
   0   6   9      104.46      114.52     39.40 o 
   1   6   9       35.82       44.05     34.09 o 
   2   6   9     2607.80     2550.84     45.26 o 
   3   6   9       82.38       75.87     34.50 o 
   4   6   9      358.08      371.52     40.08 o 
   5   6   9        3.81        2.50     43.49 o 
   6   6   9      541.42      526.05     86.08 o 
   7   6   9       61.92      -44.61     53.25 o 
   8   6   9      424.04      528.20     56.70 o 
 -12   7   9      721.09      618.09     45.26 o 
 -11   7   9      761.78      769.27     47.03 o 
 -10   7   9       75.84      129.25     44.37 o 
  -9   7   9     2206.27     2407.51     74.55 o 
  -8   7   9        7.39       50.05     36.81 o 
  -7   7   9     3618.71     3779.95     44.45 o 
  -6   7   9     4923.85     4985.62    126.90 o 
  -5   7   9      104.44       92.29     31.45 o 
  -4   7   9      119.08       78.10     67.45 o 
  -3   7   9      822.75      820.14     58.74 o 
  -2   7   9      408.26      374.05     36.25 o 
  -1   7   9     1513.92     1614.40     48.51 o 
   0   7   9      114.32      120.36     44.98 o 
   1   7   9     1061.29      979.67     54.13 o 
   2   7   9      455.56      452.15     44.52 o 
   3   7   9     1694.94     1756.52     41.36 o 
   4   7   9      352.55      324.02     42.60 o 
   5   7   9     1864.29     1881.67     70.11 o 
   6   7   9       72.64       90.15     52.71 o 
   7   7   9      103.52       86.23     77.97 o 
   8   7   9        1.10      -20.02     66.10 o 
 -12   8   9      675.01      640.30     73.66 o 
 -11   8   9       19.47       31.95     94.07 o 
 -10   8   9     1324.27     1365.07     53.25 o 
  -9   8   9       72.41      116.80     39.35 o 
  -8   8   9      369.52      437.31     36.77 o 
  -7   8   9      377.37      340.25     38.40 o 
  -6   8   9       57.97       75.96     35.23 o 
  -5   8   9     1091.92     1086.66     36.98 o 
  -4   8   9      480.13      463.74     39.63 o 
  -3   8   9     1638.98     1559.34     65.25 o 
  -2   8   9      100.28      124.95     39.63 o 
  -1   8   9       53.47       26.88     34.08 o 
   0   8   9       42.65       41.98     62.60 o 
   1   8   9      323.26      337.96     41.93 o 
   2   8   9     2305.00     2309.37     67.24 o 
   3   8   9        4.83       21.07     50.19 o 
   4   8   9      478.19      532.73     66.56 o 
   5   8   9        0.28        9.18     54.05 o 
   6   8   9      789.58      856.69     90.36 o 
   7   8   9        2.56       23.62     60.78 o 
   8   8   9      402.11      401.51     63.68 o 
 -11   9   9      167.91      212.46     56.80 o 
 -10   9   9      173.67      183.00     48.72 o 
  -9   9   9       52.43       66.26     41.93 o 
  -8   9   9      185.46      178.69     40.31 o 
  -7   9   9     2354.09     2452.90    124.24 o 
  -6   9   9      970.86      875.49     40.27 o 
  -5   9   9       18.94       31.19     39.35 o 
  -4   9   9      467.03      454.63     38.81 o 
  -3   9   9      109.96       98.68     30.86 o 
  -2   9   9      172.96      134.39     30.36 o 
  -1   9   9     4983.75     5070.84    134.72 o 
   0   9   9      160.17      141.18     40.91 o 
   1   9   9     1259.75     1224.02     50.11 o 
   2   9   9      162.58      160.11     40.10 o 
   3   9   9     2821.37     2930.54     87.86 o 
   4   9   9      149.82      173.21     51.84 o 
   5   9   9     2772.46     2681.13    155.30 o 
   6   9   9        1.75       31.95     57.68 o 
   7   9   9       40.08       76.85     50.01 o 
 -11  10   9       30.16       66.61     45.63 o 
 -10  10   9      660.28      647.84     53.25 o 
  -9  10   9       76.53       35.50     56.80 o 
  -8  10   9       28.36       62.22     34.50 o 
  -7  10   9      157.31      140.45     53.75 o 
  -6  10   9      472.09      506.82     42.34 o 
  -5  10   9      139.63      122.96     35.82 o 
  -4  10   9     2107.80     2220.34     55.75 o 
  -3  10   9      171.83      135.84     45.75 o 
  -2  10   9     1449.89     1489.24     66.53 o 
  -1  10   9     1269.70     1162.56     65.67 o 
   0  10   9     4840.27     5142.24    263.57 o 
   1  10   9      165.00      180.77     54.58 o 
   2  10   9     3796.02     3987.15     64.05 o 
   3  10   9      443.80      483.52     52.68 o 
   4  10   9      276.20      338.45     56.29 o 
   5  10   9        0.17       16.09     54.17 o 
   6  10   9      598.47      630.38     64.93 o 
   7  10   9       71.26       78.15     60.99 o 
 -10  11   9        8.97       56.64     51.07 o 
  -9  11   9      327.99      341.11     50.79 o 
  -8  11   9      110.52      106.42     43.67 o 
  -7  11   9     2479.06     2564.92     88.74 o 
  -6  11   9      214.30      193.27     36.40 o 
  -5  11   9     1283.15     1278.12     43.89 o 
  -4  11   9      649.33      520.83     46.50 o 
  -3  11   9     2980.98     2795.08     61.82 o 
  -2  11   9     1177.98     1103.04     88.45 o 
  -1  11   9     3480.29     3489.95    107.34 o 
   0  11   9       18.01       24.90     45.31 o 
   1  11   9      772.27      763.81     51.70 o 
   2  11   9     1165.63     1069.35     61.66 o 
   3  11   9      509.28      564.45     55.26 o 
   4  11   9       10.63       33.22     59.59 o 
   5  11   9      433.35      536.67     58.45 o 
   6  11   9      324.94      334.82     64.88 o 
 -10  12   9     1080.66     1274.42    112.71 o 
  -9  12   9      267.03      350.48     53.65 o 
  -8  12   9      184.00      227.11     53.11 o 
  -7  12   9      261.98      314.87     63.90 o 
  -6  12   9      465.84      439.35     49.66 o 
  -5  12   9      991.12      971.36     49.70 o 
  -4  12   9     3755.05     3834.08     82.08 o 
  -3  12   9      975.79      913.56     68.89 o 
  -2  12   9     1332.90     1208.11     71.22 o 
  -1  12   9      153.59      156.05     30.96 o 
   0  12   9      921.12      903.16     68.32 o 
   1  12   9      509.61      477.38     49.53 o 
   2  12   9      284.42      303.77     52.23 o 
   3  12   9      433.33      403.49     55.81 o 
   4  12   9       99.66      139.37     53.70 o 
   5  12   9        2.17      -53.82     86.08 o 
   6  12   9      106.82      120.28     56.31 o 
  -9  13   9      116.10       92.50     52.88 o 
  -8  13   9      376.63      366.41     55.56 o 
  -7  13   9      933.13      928.96     80.76 o 
  -6  13   9     1210.76     1231.00     55.09 o 
  -5  13   9      375.58      309.35     66.86 o 
  -4  13   9      344.93      286.60     47.64 o 
  -3  13   9      191.10      203.75     75.90 o 
  -2  13   9     1062.15      974.74     45.80 o 
  -1  13   9     2190.93     1948.33     81.85 o 
   0  13   9      976.70      949.40     76.32 o 
   1  13   9       10.78       33.48     54.54 o 
   2  13   9       54.04       54.25     47.72 o 
   3  13   9       19.56       20.74     59.59 o 
   4  13   9      303.47      291.20     56.27 o 
   5  13   9      100.33      105.79     71.88 o 
  -8  14   9       44.09       21.75     82.72 o 
  -7  14   9       13.78       -1.90     50.73 o 
  -6  14   9      165.34      176.67     76.29 o 
  -5  14   9      774.81      716.36     72.27 o 
  -4  14   9     1404.13     1288.28     63.85 o 
  -3  14   9      935.94      878.87     67.77 o 
  -2  14   9      289.11      312.94     57.68 o 
  -1  14   9       25.31       20.21     64.68 o 
   0  14   9      532.97      492.97     55.18 o 
   1  14   9      564.77      568.11     83.42 o 
   2  14   9      277.11      303.82     57.77 o 
   3  14   9      389.15      477.13     62.07 o 
   4  14   9       69.10       84.97     58.35 o 
  -7  15   9       22.12       30.43     62.06 o 
  -6  15   9     1007.24     1096.56     86.97 o 
  -5  15   9      111.72      196.60     47.64 o 
  -4  15   9       68.69       33.36     55.18 o 
  -3  15   9       78.63       70.34     72.81 o 
  -2  15   9      449.06      397.36     45.18 o 
  -1  15   9      172.92      154.89     59.70 o 
   0  15   9      646.95      574.43     63.34 o 
   1  15   9        1.66       27.01     46.95 o 
   2  15   9       32.94       33.94     62.41 o 
   3  15   9       33.54      -89.15     80.76 o 
  -5  16   9      729.98      934.89     71.56 o 
  -4  16   9      169.73      166.21     74.29 o 
  -3  16   9     1199.42     1135.71    110.93 o 
  -2  16   9        4.83        8.45     41.65 o 
  -1  16   9       10.71       -4.49     56.47 o 
   0  16   9      291.77      301.37     61.55 o 
   1  16   9      587.98      711.79     61.34 o 
 -12   0  10      747.57      667.36    117.14 o 
 -10   0  10       24.68       21.30     62.12 o 
  -8   0  10      465.50      461.47     74.55 o 
  -6   0  10      586.16      567.97     63.90 o 
  -4   0  10      592.60      511.17     44.37 o 
  -2   0  10      119.36      118.92     63.90 o 
   0   0  10     4273.54     4378.66    133.12 o 
   2   0  10      422.72      379.83     71.00 o 
   4   0  10      772.21      804.03     58.57 o 
   6   0  10      703.20      702.86     72.77 o 
   8   0  10      329.82      292.86     67.45 o 
 -13   1  10       21.21       17.75     38.91 o 
 -12   1  10       93.02       51.93     46.23 o 
 -11   1  10     1102.13     1221.68     44.06 o 
 -10   1  10        9.23        3.31     45.98 o 
  -9   1  10     1914.85     1945.79     77.17 o 
  -8   1  10      393.20      361.12     54.02 o 
  -7   1  10      729.36      616.35     42.67 o 
  -6   1  10      256.31      218.67     31.16 o 
  -5   1  10     2133.84     2109.87     45.49 o 
  -4   1  10      115.24      127.76     37.07 o 
  -3   1  10     4856.78     4762.51    114.48 o 
  -2   1  10       44.20       45.23     38.36 o 
  -1   1  10      232.80      257.77     37.53 o 
   0   1  10      378.58      439.66     46.23 o 
   1   1  10     6933.16     7069.93    135.20 o 
   2   1  10       13.30       35.36     37.63 o 
   3   1  10     1828.53     1819.91     77.12 o 
   4   1  10       44.35       55.51     60.35 o 
   5   1  10      652.76      727.06     57.09 o 
   6   1  10       87.85      109.68     58.83 o 
   7   1  10     1490.58     1553.46     56.63 o 
   8   1  10        4.99       27.51    121.58 o 
 -13   2  10      128.08       86.97     42.60 o 
 -12   2  10     1027.51     1073.38     59.94 o 
 -11   2  10       17.63       29.49     45.15 o 
 -10   2  10        2.78       13.99     47.23 o 
  -9   2  10        3.23        0.75     61.89 o 
  -8   2  10     1617.38     1575.29    108.27 o 
  -7   2  10       14.81       17.48     40.01 o 
  -6   2  10      765.47      634.46     34.92 o 
  -5   2  10      467.74      425.61     29.36 o 
  -4   2  10        8.11       29.86     37.76 o 
  -3   2  10      593.78      534.45     38.34 o 
  -2   2  10     2351.38     2442.08     42.45 o 
  -1   2  10       52.04       39.90     43.18 o 
   0   2  10     5324.33     5457.03    100.56 o 
   1   2  10       84.22       88.02     44.77 o 
   2   2  10      752.59      702.86     41.36 o 
   3   2  10      538.07      530.75     50.20 o 
   4   2  10     1816.60     1938.18     67.45 o 
   5   2  10      172.99      142.27     46.29 o 
   6   2  10      130.22      162.38     51.58 o 
   7   2  10       31.89       53.25     88.74 o 
   8   2  10       28.60       42.60    102.94 o 
 -13   3  10        7.33      -47.57     31.71 o 
 -12   3  10       59.52       56.10     31.90 o 
 -11   3  10      986.80     1084.90     73.66 o 
 -10   3  10      248.49      231.99     61.23 o 
  -9   3  10     1352.00     1459.28     49.82 o 
  -8   3  10      440.84      332.94     95.21 o 
  -7   3  10       10.17       16.79     38.26 o 
  -6   3  10       15.97        4.17     42.20 o 
  -5   3  10     1770.19     1709.01     53.33 o 
  -4   3  10      141.93      173.94     37.36 o 
  -3   3  10     1073.54     1003.55     62.63 o 
  -2   3  10      471.82      454.50     41.09 o 
  -1   3  10       31.51       36.40     41.04 o 
   0   3  10     1047.53      987.10     34.97 o 
   1   3  10     2687.38     2620.23     54.81 o 
   2   3  10     1090.15     1132.40     46.90 o 
   3   3  10      409.46      403.59     47.02 o 
   4   3  10       11.10       -7.31     40.71 o 
   5   3  10        6.21       11.27     75.02 o 
   6   3  10       47.67       26.73     50.89 o 
   7   3  10     1004.91      994.80     56.12 o 
   8   3  10      166.61      102.50     65.63 o 
 -12   4  10     1407.36     1452.67     73.66 o 
 -11   4  10      406.76      426.51     32.49 o 
 -10   4  10      275.39      259.64     29.82 o 
  -9   4  10       45.11      -14.20     81.65 o 
  -8   4  10     3624.69     3683.19     63.34 o 
  -7   4  10     1181.49     1210.77     51.17 o 
  -6   4  10     2239.22     2207.54     53.57 o 
  -5   4  10     1347.39     1218.83     72.56 o 
  -4   4  10       21.68       24.07     34.97 o 
  -3   4  10     5650.17     5911.64     78.80 o 
  -2   4  10     3038.09     3276.81    115.37 o 
  -1   4  10      155.32      182.54     45.49 o 
   0   4  10      448.68      453.06     35.16 o 
   1   4  10       38.05       47.18     47.34 o 
   2   4  10       37.25       30.38     37.40 o 
   3   4  10     1221.69     1145.97     43.94 o 
   4   4  10     1169.29     1043.18     47.92 o 
   5   4  10      881.40      920.22     51.52 o 
   6   4  10      516.02      565.37     96.73 o 
   7   4  10       35.96       46.52     54.54 o 
   8   4  10      111.87      135.87     59.66 o 
 -12   5  10      123.99      129.26     34.80 o 
 -11   5  10      348.13      367.36     39.04 o 
 -10   5  10     2972.57     3238.06    102.06 o 
  -9   5  10     2637.71     2830.80    108.27 o 
  -8   5  10     1344.78     1426.70     79.87 o 
  -7   5  10     1456.83     1450.72     57.01 o 
  -6   5  10      153.62      149.46     48.58 o 
  -5   5  10     2833.76     2763.26     73.31 o 
  -4   5  10     5497.41     5605.41    161.52 o 
  -3   5  10     2169.94     2307.37     70.11 o 
  -2   5  10       29.64       18.54     44.35 o 
  -1   5  10      480.30      446.15     36.11 o 
   0   5  10     2208.06     2246.66     44.74 o 
   1   5  10      355.97      404.72     37.36 o 
   2   5  10     1682.19     1680.30     48.72 o 
   3   5  10      572.42      576.50     40.01 o 
   4   5  10      122.55       97.24     43.27 o 
   5   5  10       28.65       86.03     59.46 o 
   6   5  10      875.60      906.24     50.26 o 
   7   5  10      416.97      357.47     63.01 o 
   8   5  10      147.42      161.67     60.70 o 
 -12   6  10       39.55       21.91     39.05 o 
 -11   6  10       37.79       46.37     34.36 o 
 -10   6  10       19.13       91.98     52.36 o 
  -9   6  10       24.43       24.50     34.92 o 
  -8   6  10      279.50      287.90     40.82 o 
  -7   6  10     4702.34     5017.38    157.08 o 
  -6   6  10     1628.46     1685.12     79.87 o 
  -5   6  10      288.16      317.60     56.60 o 
  -4   6  10      536.58      409.23     46.94 o 
  -3   6  10     1720.03     1839.07     76.32 o 
  -2   6  10     1595.73     1540.89     39.84 o 
  -1   6  10     2341.82     2420.17     45.95 o 
   0   6  10      154.66      184.58     35.36 o 
   1   6  10      276.37      328.14     44.37 o 
   2   6  10       50.28       35.50     37.65 o 
   3   6  10      732.16      769.13     47.29 o 
   4   6  10      566.68      577.81     48.58 o 
   5   6  10     1726.24     1677.81     60.74 o 
   6   6  10       99.21      113.08     55.40 o 
   7   6  10       65.25       86.40     50.26 o 
   8   6  10        6.93       43.84     62.56 o 
 -12   7  10      150.84      181.60     45.17 o 
 -11   7  10       19.19       23.17     42.69 o 
 -10   7  10      190.78      219.80     38.36 o 
  -9   7  10      344.12      362.35     40.40 o 
  -8   7  10      496.15      532.12     34.12 o 
  -7   7  10     1165.02     1063.16     72.77 o 
  -6   7  10     2307.40     2350.80     90.52 o 
  -5   7  10      368.80      376.01     47.94 o 
  -4   7  10     1214.93     1141.29     93.71 o 
  -3   7  10     1827.09     1743.85     69.34 o 
  -2   7  10      689.79      749.67     36.39 o 
  -1   7  10        1.50        9.07     46.76 o 
   0   7  10     1546.30     1559.37    101.29 o 
   1   7  10      147.38      165.97     39.23 o 
   2   7  10      619.69      655.82     46.50 o 
   3   7  10       56.16        8.41     42.20 o 
   4   7  10      464.01      462.27     46.47 o 
   5   7  10       11.24      -18.76     45.13 o 
   6   7  10      436.79      412.93     90.52 o 
   7   7  10       31.40        9.94     56.12 o 
 -11   8  10      557.09      632.50     83.42 o 
 -10   8  10        2.26      -36.09     44.45 o 
  -9   8  10     2616.93     2778.86    105.61 o 
  -8   8  10       82.86      108.90     37.41 o 
  -7   8  10     2460.14     2645.72     51.47 o 
  -6   8  10     2397.91     2605.21    110.04 o 
  -5   8  10      714.92      765.71     39.69 o 
  -4   8  10      435.99      369.80     61.68 o 
  -3   8  10     5794.56     5922.87     55.36 o 
  -2   8  10      591.75      549.74     44.22 o 
  -1   8  10     2572.82     2643.32     79.69 o 
   0   8  10        8.39       17.17     45.49 o 
   1   8  10      809.11      859.29     99.39 o 
   2   8  10      319.57      322.75     69.93 o 
   3   8  10      688.57      788.24     96.73 o 
   4   8  10      445.07      427.61     58.39 o 
   5   8  10     1393.34     1336.04     55.16 o 
   6   8  10       12.48       69.41     57.07 o 
   7   8  10       48.44        2.11     64.77 o 
 -11   9  10        4.91      -19.52     85.19 o 
 -10   9  10     1398.20     1485.98     46.76 o 
  -9   9  10        6.69      -27.16     43.76 o 
  -8   9  10       47.90      -12.67     41.65 o 
  -7   9  10      175.01      182.71     41.97 o 
  -6   9  10     1796.68     1823.41     81.65 o 
  -5   9  10        4.16       24.76     41.58 o 
  -4   9  10     1342.04     1349.86     50.22 o 
  -3   9  10      386.95      400.04     55.05 o 
  -2   9  10      139.31      121.58     20.55 o 
  -1   9  10        0.03      -18.57     47.49 o 
   0   9  10      147.03      156.52     37.01 o 
   1   9  10      215.90      227.02     40.77 o 
   2   9  10     1129.73     1262.39    102.06 o 
   3   9  10      102.30       26.02    101.17 o 
   4   9  10       55.06       66.49     55.49 o 
   5   9  10       33.94       32.49     60.26 o 
   6   9  10      353.00      429.82     57.75 o 
   7   9  10       17.97       63.46     66.00 o 
 -10  10  10      111.59      109.76     45.56 o 
  -9  10  10      708.87      818.80     50.06 o 
  -8  10  10       10.73       50.24     45.15 o 
  -7  10  10     1233.01     1430.48    123.36 o 
  -6  10  10      723.55      727.79     48.17 o 
  -5  10  10       45.54      113.00     48.81 o 
  -4  10  10       54.01       31.09     42.02 o 
  -3  10  10       52.44      113.20     62.11 o 
  -2  10  10      130.93      106.77     48.75 o 
  -1  10  10     1821.64     1885.92     70.78 o 
   0  10  10      604.05      614.88     75.48 o 
   1  10  10      324.58      277.30     25.46 o 
   2  10  10      552.67      567.78     55.36 o 
   3  10  10     1438.28     1499.15     58.04 o 
   4  10  10       25.92       49.66     55.90 o 
   5  10  10      343.94      282.92     72.77 o 
   6  10  10       68.13       95.84     55.75 o 
 -10  11  10      684.42      801.95     78.10 o 
  -9  11  10      116.25       94.54     49.09 o 
  -8  11  10       98.18       50.89     48.86 o 
  -7  11  10       55.30       32.30     47.93 o 
  -6  11  10     1216.83     1323.95     98.51 o 
  -5  11  10      259.68      341.45     49.70 o 
  -4  11  10     3890.25     3766.14     91.24 o 
  -3  11  10      665.43      508.25     47.59 o 
  -2  11  10      827.06      776.24     55.59 o 
  -1  11  10        1.11      -15.63     42.62 o 
   0  11  10     3036.28     2959.57    111.72 o 
   1  11  10      340.16      345.18     51.04 o 
   2  11  10     2216.46     2480.69    100.98 o 
   3  11  10      369.85      473.20     54.16 o 
   4  11  10      148.75      204.88     53.30 o 
   5  11  10      306.63      232.30     71.88 o 
   6  11  10     1074.21      979.95     68.33 o 
  -9  12  10      424.52      457.72     86.35 o 
  -8  12  10      299.50      334.29     55.32 o 
  -7  12  10     1240.68     1194.53     91.17 o 
  -6  12  10      816.88      905.31     54.70 o 
  -5  12  10      197.92      207.06     50.22 o 
  -4  12  10       11.72       33.17     64.27 o 
  -3  12  10      739.96      671.29     55.49 o 
  -2  12  10     1134.71     1095.52     74.99 o 
  -1  12  10     5346.98     4833.30    114.88 o 
   0  12  10       28.28       52.15     47.25 o 
   1  12  10      224.62      222.64     55.00 o 
   2  12  10       89.07      114.98     54.07 o 
   3  12  10     1097.71     1139.86     74.89 o 
   4  12  10      501.06      523.69     57.14 o 
   5  12  10      686.81      789.83    122.47 o 
  -8  13  10      162.31      165.22     48.75 o 
  -7  13  10      145.80      167.23     49.89 o 
  -6  13  10      340.37      297.48     52.91 o 
  -5  13  10      626.69      721.14     57.68 o 
  -4  13  10      465.11      583.10     81.65 o 
  -3  13  10      797.89      793.25     61.66 o 
  -2  13  10      537.55      458.17     80.07 o 
  -1  13  10       13.14       29.27     44.22 o 
   0  13  10      792.27      770.40     53.24 o 
   1  13  10      987.78      944.73     64.55 o 
   2  13  10      860.91     1062.58    118.92 o 
   3  13  10      455.32      383.37     65.76 o 
   4  13  10       51.88       63.43     45.93 o 
  -7  14  10      239.72      273.99     52.53 o 
  -6  14  10      725.94      619.90     62.03 o 
  -5  14  10      241.93      210.11     58.67 o 
  -4  14  10      252.36      143.30     60.54 o 
  -3  14  10       95.14      112.87     46.62 o 
  -2  14  10      571.24      533.62     60.01 o 
  -1  14  10      122.75      133.83     50.64 o 
   0  14  10      424.50      441.39     64.05 o 
   1  14  10       23.22       -7.98     65.03 o 
   2  14  10       96.93      117.52     74.60 o 
   3  14  10        9.09       22.48     62.26 o 
  -6  15  10      450.98      470.12     55.59 o 
  -5  15  10      482.69      573.73     60.01 o 
  -4  15  10      475.03      451.69     74.85 o 
  -3  15  10     1242.22     1355.58     75.74 o 
  -2  15  10       20.07       41.61     63.15 o 
  -1  15  10       56.46       40.75     46.95 o 
   0  15  10      616.65      586.01     77.05 o 
   1  15  10      738.19      635.32     88.11 o 
   2  15  10       99.59       91.51     64.03 o 
  -4  16  10       27.49        2.86     57.08 o 
  -3  16  10       62.05      114.23     40.82 o 
  -2  16  10      671.01      568.38     67.24 o 
  -1  16  10       14.86       48.75     47.05 o 
 -11   0  11     2192.53     2087.28    168.61 o 
  -9   0  11     1283.27     1347.14    117.14 o 
  -7   0  11      239.71      220.09     67.45 o 
  -5   0  11     3421.29     3400.70     76.32 o 
  -3   0  11     2933.23     2910.83    147.32 o 
  -1   0  11      143.60      152.64     85.19 o 
   1   0  11     5885.70     5908.62    181.04 o 
   3   0  11      551.78      638.96     99.39 o 
   5   0  11      439.85      534.24    117.14 o 
   7   0  11     1435.89     1464.29    106.49 o 
 -12   1  11      533.29      509.96     46.49 o 
 -11   1  11       12.45       -2.58     49.90 o 
 -10   1  11      111.13      115.01     47.26 o 
  -9   1  11        5.25      -25.79     40.71 o 
  -8   1  11     1442.84     1380.31     73.22 o 
  -7   1  11        3.15       -5.52     38.81 o 
  -6   1  11     1389.76     1287.71     63.24 o 
  -5   1  11      461.59      476.48     48.89 o 
  -4   1  11      453.18      436.82     36.25 o 
  -3   1  11       75.99      107.99     35.62 o 
  -2   1  11      332.10      368.91     54.99 o 
  -1   1  11        6.35        2.40     38.36 o 
   0   1  11     1626.30     1681.82     57.50 o 
   1   1  11      292.97      334.57     70.72 o 
   2   1  11      285.52      298.64     39.96 o 
   3   1  11       12.69        4.06     51.12 o 
   4   1  11     1588.97     1634.20     64.55 o 
   5   1  11      138.59      120.88     83.58 o 
   6   1  11      376.66      397.80     83.90 o 
   7   1  11       59.47      118.94     53.85 o 
   8   1  11      219.39      253.51     82.53 o 
 -12   2  11       25.64       87.91     51.47 o 
 -11   2  11     1174.33     1306.16     60.35 o 
 -10   2  11       66.36       56.48     50.89 o 
  -9   2  11     2710.28     2876.05     76.26 o 
  -8   2  11      240.56      187.17     50.26 o 
  -7   2  11      569.92      469.18     48.15 o 
  -6   2  11       15.67       10.65     46.39 o 
  -5   2  11     2509.89     2469.34     74.53 o 
  -4   2  11       13.45       16.68     50.54 o 
  -3   2  11     1005.30     1073.80     49.82 o 
  -2   2  11      156.65      162.48     44.30 o 
  -1   2  11      335.07      306.70     44.43 o 
   0   2  11      535.36      523.32     41.19 o 
   1   2  11     1910.64     1872.95     69.58 o 
   2   2  11       36.64       43.34     50.26 o 
   3   2  11      562.51      603.97     62.71 o 
   4   2  11       46.37       48.59     67.41 o 
   5   2  11      290.63      286.32     50.55 o 
   6   2  11      310.95      329.70     50.73 o 
   7   2  11     1156.32     1317.09     59.70 o 
   8   2  11        3.88      103.15     69.60 o 
 -12   3  11      840.16      777.03     36.43 o 
 -11   3  11      324.79      335.62     35.50 o 
 -10   3  11      189.06      191.62     44.52 o 
  -9   3  11       36.23       72.02     49.05 o 
  -8   3  11     4553.58     4575.49     89.09 o 
  -7   3  11     1320.82     1173.50     73.22 o 
  -6   3  11     3936.74     3787.95    120.69 o 
  -5   3  11     2543.12     2406.66     81.43 o 
  -4   3  11      813.11      799.99     48.34 o 
  -3   3  11      420.66      400.49     37.07 o 
  -2   3  11     4024.80     4140.56     60.24 o 
  -1   3  11       39.08       48.19     41.36 o 
   0   3  11      167.83      185.28     34.87 o 
   1   3  11      101.51      113.00     44.35 o 
   2   3  11        8.66       31.85     45.18 o 
   3   3  11     1462.28     1520.25     50.19 o 
   4   3  11      871.14      870.12     49.98 o 
   5   3  11      138.27      118.29     51.83 o 
   6   3  11      361.28      351.20     56.82 o 
   7   3  11        3.65       62.92     92.74 o 
   8   3  11       34.67       49.70    127.79 o 
 -12   4  11      328.15      320.81     36.00 o 
 -11   4  11      242.78      242.74     51.80 o 
 -10   4  11     1053.96     1061.19     33.78 o 
  -9   4  11     1679.53     1695.80     69.03 o 
  -8   4  11      477.40      466.69     74.99 o 
  -7   4  11     1342.22     1384.29     51.80 o 
  -6   4  11      215.14      170.09     43.33 o 
  -5   4  11     5602.54     5501.04    118.92 o 
  -4   4  11     9183.99     9252.77    181.66 o 
  -3   4  11     2809.55     2692.18     60.63 o 
  -2   4  11      528.40      507.32     49.82 o 
  -1   4  11     3290.14     3396.51     84.91 o 
   0   4  11      491.26      497.87     48.81 o 
   1   4  11     2180.27     2224.85     58.76 o 
   2   4  11     1363.70     1360.67     47.46 o 
   3   4  11      309.38      322.46     41.67 o 
   4   4  11        1.72        5.29     49.73 o 
   5   4  11        9.09       -7.10     64.51 o 
   6   4  11      426.42      381.90     57.88 o 
   7   4  11      610.69      463.59     62.56 o 
 -12   5  11       41.76       56.23     33.10 o 
 -11   5  11       12.71       23.07     85.19 o 
 -10   5  11      805.81      875.72     39.31 o 
  -9   5  11     1914.78     1762.47    145.54 o 
  -8   5  11      117.90      127.18     43.67 o 
  -7   5  11      634.47      643.13     58.44 o 
  -6   5  11     1677.72     1716.98     46.22 o 
  -5   5  11      209.92      175.53     48.99 o 
  -4   5  11     1998.11     1961.30    100.39 o 
  -3   5  11     1083.26     1089.11     73.16 o 
  -2   5  11     3146.12     3252.07     74.43 o 
  -1   5  11     4764.48     4808.24     53.61 o 
   0   5  11      788.02      878.02     53.25 o 
   1   5  11      345.09      341.11     38.66 o 
   2   5  11      526.02      552.42     63.54 o 
   3   5  11     1111.46     1083.00     48.37 o 
   4   5  11      819.99      657.83     90.69 o 
   5   5  11     1378.64     1327.04     57.88 o 
   6   5  11      206.86      108.20     58.24 o 
   7   5  11        4.81       44.53     48.01 o 
 -12   6  11      480.59      532.26     45.41 o 
 -11   6  11       42.01       36.12     41.55 o 
 -10   6  11      103.00       83.54     39.53 o 
  -9   6  11       44.73       35.95     37.33 o 
  -8   6  11       92.81       68.92     33.56 o 
  -7   6  11     2812.65     2572.17     48.27 o 
  -6   6  11     2542.25     2497.56    106.49 o 
  -5   6  11      388.52      416.71     57.01 o 
  -4   6  11      243.91      283.10     44.52 o 
  -3   6  11       13.98       36.35     45.49 o 
  -2   6  11      184.48      194.58     44.35 o 
  -1   6  11       19.38       15.60     37.89 o 
   0   6  11     1146.84     1127.35     48.07 o 
   1   6  11      766.74      778.02     48.81 o 
   2   6  11      868.55      859.25     45.93 o 
   3   6  11      464.70      413.57     49.72 o 
   4   6  11      184.87      225.76     51.07 o 
   5   6  11        4.93       27.15     54.29 o 
   6   6  11      563.33      468.34    104.80 o 
   7   6  11      160.32      191.08     63.42 o 
 -11   7  11      700.77      801.62     64.78 o 
 -10   7  11      123.21       90.74     41.33 o 
  -9   7  11      538.20      602.33     41.55 o 
  -8   7  11      122.95      113.22     38.99 o 
  -7   7  11     1507.51     1610.30     74.55 o 
  -6   7  11      579.20      515.78     48.53 o 
  -5   7  11      167.99      188.87     54.32 o 
  -4   7  11       10.08       19.10     47.94 o 
  -3   7  11     1233.58     1312.89     77.78 o 
  -2   7  11     1204.02     1177.67     62.69 o 
  -1   7  11     3220.40     3388.78     97.96 o 
   0   7  11        6.51       20.41     47.29 o 
   1   7  11      322.38      301.73     67.45 o 
   2   7  11       13.70       29.45     48.27 o 
   3   7  11     1172.76     1203.30     52.41 o 
   4   7  11      696.06      560.77     57.49 o 
   5   7  11     1080.83      934.15     64.74 o 
   6   7  11        1.86       38.51     67.45 o 
   7   7  11       18.53      -12.10     63.42 o 
 -11   8  11       44.28       52.20     45.93 o 
 -10   8  11     2066.97     2330.07    176.60 o 
  -9   8  11       25.84       83.98     43.58 o 
  -8   8  11      197.23      135.08     45.75 o 
  -7   8  11       16.21       30.90     39.40 o 
  -6   8  11      324.08      362.08     44.45 o 
  -5   8  11       30.47       58.44     51.27 o 
  -4   8  11     1482.47     1566.92     69.44 o 
  -3   8  11      106.24      114.30     56.85 o 
  -2   8  11      370.12      382.84     56.60 o 
  -1   8  11       34.48       18.54     54.84 o 
   0   8  11     3125.11     3268.74    169.50 o 
   1   8  11        9.99       48.81     49.04 o 
   2   8  11      848.85      869.43     90.98 o 
   3   8  11      844.69      830.29     61.19 o 
   4   8  11       71.44      125.03     77.78 o 
   5   8  11       64.66       68.95     57.68 o 
   6   8  11      287.82      305.90     63.01 o 
 -10   9  11      176.08      168.80     51.11 o 
  -9   9  11      992.22     1117.11     63.01 o 
  -8   9  11        5.76       56.97     42.98 o 
  -7   9  11     1593.94     1823.50    120.69 o 
  -6   9  11        3.34      -13.44     42.60 o 
  -5   9  11      376.27      420.16     45.03 o 
  -4   9  11       39.19       23.04     56.15 o 
  -3   9  11     5279.37     5328.19     92.30 o 
  -2   9  11        5.13       -3.04     45.63 o 
  -1   9  11     1764.73     1836.56     66.00 o 
   0   9  11      967.85      871.11     50.51 o 
   1   9  11      303.50      223.08     52.86 o 
   2   9  11       21.55        3.76     53.46 o 
   3   9  11     1118.67     1083.14    101.17 o 
   4   9  11      164.83      163.68     66.56 o 
   5   9  11      101.17      186.14     50.82 o 
   6   9  11       91.20       96.33     60.01 o 
 -10  10  11      793.97      890.24     63.01 o 
  -9  10  11      464.47      510.38     49.73 o 
  -8  10  11       11.33       52.25     47.84 o 
  -7  10  11       65.46       90.37     43.33 o 
  -6  10  11     1521.30     1555.17     60.35 o 
  -5  10  11      103.21      136.79     44.88 o 
  -4  10  11     2046.68     2001.84     81.65 o 
  -3  10  11       55.03       26.41     47.02 o 
  -2  10  11      339.40      306.45     54.79 o 
  -1  10  11      107.87       53.77     51.49 o 
   0  10  11      903.44      913.13     56.70 o 
   1  10  11        7.10       12.34     53.27 o 
   2  10  11     2056.95     2031.77     59.64 o 
   3  10  11      661.29      597.59     57.42 o 
   4  10  11        6.49       44.52     57.77 o 
   5  10  11       12.44       96.18     69.22 o 
  -9  11  11      438.43      628.23    101.17 o 
  -8  11  11       65.59       57.46     52.69 o 
  -7  11  11      635.07      798.19     49.31 o 
  -6  11  11      574.96      614.57     46.90 o 
  -5  11  11       44.02       17.62     63.35 o 
  -4  11  11       23.69       49.94     36.95 o 
  -3  11  11      842.82      834.49     88.68 o 
  -2  11  11      197.80      175.92     40.58 o 
  -1  11  11     2423.21     2199.07    114.95 o 
   0  11  11      610.40      522.81     45.69 o 
   1  11  11        6.65       92.84     92.29 o 
   2  11  11       53.51       29.81     64.23 o 
   3  11  11      317.31      313.81     60.01 o 
   4  11  11      130.98      160.69     57.87 o 
   5  11  11     1064.40      957.70     99.39 o 
  -9  12  11      131.35      142.95     55.08 o 
  -8  12  11       78.59       42.24     59.73 o 
  -7  12  11       22.23       92.09     59.46 o 
  -6  12  11     1090.59     1387.72    107.38 o 
  -5  12  11      613.74      582.00     92.99 o 
  -4  12  11      539.46      683.55     76.32 o 
  -3  12  11      102.50      109.75     44.71 o 
  -2  12  11      329.15      303.87     63.42 o 
  -1  12  11      572.45      491.02     59.53 o 
   0  12  11      817.12      795.14     87.82 o 
   1  12  11      503.18      479.00     27.74 o 
   2  12  11     1086.84     1112.99     60.54 o 
   3  12  11       54.31      168.45     74.55 o 
   4  12  11       15.77      -32.63     94.96 o 
  -8  13  11      187.80       41.33     58.57 o 
  -7  13  11     1082.80     1109.55    116.26 o 
  -6  13  11      322.18      399.53     58.41 o 
  -5  13  11      222.00      239.58     61.05 o 
  -4  13  11      467.43      383.62     69.22 o 
  -3  13  11      243.35      226.98     63.68 o 
  -2  13  11      471.98      412.12     81.00 o 
  -1  13  11      286.97      251.67     51.62 o 
   0  13  11      178.34      164.13     58.42 o 
   1  13  11       75.12       82.06     57.56 o 
   2  13  11      508.28      457.88     87.61 o 
   3  13  11      238.78      156.00     57.69 o 
  -6  14  11      760.43      839.80     66.89 o 
  -5  14  11      745.83      740.35     57.05 o 
  -4  14  11      950.81     1010.94     51.27 o 
  -3  14  11      849.57      719.51     51.39 o 
  -2  14  11       46.22       35.80     62.71 o 
  -1  14  11        8.16        1.05     62.60 o 
   0  14  11      575.16      546.92     83.87 o 
   1  14  11      801.32      772.18     87.16 o 
   2  14  11      108.77      220.69     72.77 o 
  -5  15  11       68.35       -3.14     48.51 o 
  -4  15  11       50.04      123.40     57.42 o 
  -3  15  11      107.82      100.11     54.49 o 
  -2  15  11      907.61      727.22     40.82 o 
  -1  15  11      115.05       78.10     70.28 o 
   0  15  11      460.30      412.41     86.89 o 
 -12   0  12     1745.11     1597.41     83.42 o 
 -10   0  12      279.83      225.41     79.87 o 
  -8   0  12     2069.44     2074.85     90.52 o 
  -6   0  12     1368.99     1292.12     62.12 o 
  -4   0  12      193.54      205.89     49.70 o 
  -2   0  12     1595.24     1666.63     53.25 o 
   0   0  12     1086.25     1109.31     97.62 o 
   2   0  12       43.01       95.84     83.42 o 
   4   0  12      944.52      972.64    140.22 o 
   6   0  12      219.48      255.58     76.32 o 
 -12   1  12       16.31       26.94     43.89 o 
 -11   1  12     2394.78     2281.71     79.27 o 
 -10   1  12      143.08      141.99     51.80 o 
  -9   1  12      878.96      857.25     68.39 o 
  -8   1  12        0.22       -6.83     67.07 o 
  -7   1  12      193.49      191.82     65.25 o 
  -6   1  12       62.56       53.12     49.98 o 
  -5   1  12     3561.40     3528.80     99.26 o 
  -4   1  12      129.71      141.42     47.34 o 
  -3   1  12     2187.18     2242.39     62.11 o 
  -2   1  12       12.56        8.04     55.75 o 
  -1   1  12      194.35      188.50     40.77 o 
   0   1  12        7.64       23.28     44.88 o 
   1   1  12     2373.57     2445.58     98.07 o 
   2   1  12      104.42      107.63     62.15 o 
   3   1  12       61.11       80.45     67.07 o 
   4   1  12      170.69      168.06     45.69 o 
   5   1  12       11.56      100.88     62.41 o 
   6   1  12       86.15       86.07     58.11 o 
   7   1  12      704.89      851.65    108.27 o 
 -12   2  12      148.51      192.05     31.04 o 
 -11   2  12      416.63      424.24     70.91 o 
 -10   2  12       54.70       46.78     66.20 o 
  -9   2  12        6.22       19.52     43.15 o 
  -8   2  12     2748.90     2612.42     93.71 o 
  -7   2  12      365.10      277.09     59.37 o 
  -6   2  12     1473.51     1347.43     69.51 o 
  -5   2  12     1652.59     1588.02     65.81 o 
  -4   2  12      640.83      638.48     41.35 o 
  -3   2  12        8.21       -2.49     39.72 o 
  -2   2  12     4192.11     4284.53     81.29 o 
  -1   2  12      735.54      727.63     50.72 o 
   0   2  12     1244.51     1210.20     52.31 o 
   1   2  12     1433.26     1499.23     57.96 o 
   2   2  12      103.77      140.61     48.89 o 
   3   2  12      179.92      180.74     64.99 o 
   4   2  12      650.34      727.21     75.89 o 
   5   2  12        8.69       -6.58     76.32 o 
   6   2  12       65.05       44.91     60.26 o 
   7   2  12       87.99      125.13     71.90 o 
 -12   3  12       12.48        1.31     55.91 o 
 -11   3  12      559.94      652.37     45.26 o 
 -10   3  12      322.89      333.89     51.33 o 
  -9   3  12      729.16      776.64     63.69 o 
  -8   3  12       39.43        6.51     63.97 o 
  -7   3  12      630.77      507.87     67.63 o 
  -6   3  12      649.23      608.74     45.88 o 
  -5   3  12     4441.58     4503.96     84.91 o 
  -4   3  12     2986.64     3141.07     77.49 o 
  -3   3  12     3170.27     3201.59     68.32 o 
  -2   3  12      552.04      518.64     49.28 o 
  -1   3  12     5525.85     5582.31    102.82 o 
   0   3  12      121.16       97.38     41.19 o 
   1   3  12     5678.43     5782.04     94.18 o 
   2   3  12     2942.22     3032.95     76.26 o 
   3   3  12      354.94      402.20     62.15 o 
   4   3  12      154.17      185.54     75.90 o 
   5   3  12      326.91      337.09     56.82 o 
   6   3  12      598.74      616.00     61.23 o 
   7   3  12      556.38      591.27     59.89 o 
 -12   4  12      191.91      197.22     48.81 o 
 -11   4  12        2.71       -9.28     32.40 o 
 -10   4  12       42.16       45.70     35.30 o 
  -9   4  12     1704.59     1675.86     75.51 o 
  -8   4  12      320.29      320.68     58.44 o 
  -7   4  12       36.59       18.65     76.12 o 
  -6   4  12      667.43      583.10     60.53 o 
  -5   4  12      216.75      191.80     50.82 o 
  -4   4  12       30.03       57.41     37.53 o 
  -3   4  12     2405.46     2303.44     53.81 o 
  -2   4  12     2122.54     2178.80     60.09 o 
  -1   4  12     2946.83     3041.55     54.84 o 
   0   4  12      647.60      651.81     73.31 o 
   1   4  12      741.34      705.89     50.69 o 
   2   4  12     2649.05     2637.41     54.29 o 
   3   4  12       89.91      178.86     76.99 o 
   4   4  12     1411.00     1317.70     55.08 o 
   5   4  12     2046.55     2150.70    102.94 o 
   6   4  12      241.38      185.73     54.13 o 
   7   4  12        4.12       68.54     66.21 o 
 -11   5  12      204.59      180.94     65.81 o 
 -10   5  12      360.26      310.76     38.12 o 
  -9   5  12      493.51      538.79     39.04 o 
  -8   5  12       69.31       84.08     48.27 o 
  -7   5  12     1518.22     1440.47     70.15 o 
  -6   5  12     3199.09     2750.93    186.36 o 
  -5   5  12      626.63      592.27     97.03 o 
  -4   5  12      210.53      195.11     46.95 o 
  -3   5  12       43.47       62.26     47.23 o 
  -2   5  12       80.19       86.31     52.06 o 
  -1   5  12      588.35      620.11     47.01 o 
   0   5  12     1169.62     1191.23     48.71 o 
   1   5  12      859.67      877.74     39.93 o 
   2   5  12      472.18      435.77     51.25 o 
   3   5  12      312.86      249.07     51.83 o 
   4   5  12      126.16      107.10     56.82 o 
   5   5  12       39.17      -46.02     51.17 o 
   6   5  12      526.00      490.98     70.73 o 
 -11   6  12      606.87      709.25     97.62 o 
 -10   6  12      281.33      268.31     39.73 o 
  -9   6  12      456.05      530.62     41.11 o 
  -8   6  12      862.00      845.58     48.62 o 
  -7   6  12     3938.30     3987.29     86.08 o 
  -6   6  12      468.59      490.70     68.18 o 
  -5   6  12      459.70      406.00     76.32 o 
  -4   6  12       23.29       51.25     50.26 o 
  -3   6  12     4729.14     5147.15    134.00 o 
  -2   6  12      717.96      740.03     63.65 o 
  -1   6  12      639.76      653.16     43.99 o 
   0   6  12       12.67      -14.77     45.26 o 
   1   6  12       67.45      104.85     49.17 o 
   2   6  12       12.84       27.46     63.01 o 
   3   6  12      884.30      769.88     62.12 o 
   4   6  12      666.67      767.03     78.98 o 
   5   6  12      794.69      719.65     64.93 o 
   6   6  12       58.76       37.20     44.27 o 
 -11   7  12       21.90        1.93     50.08 o 
 -10   7  12     1808.14     1944.47    127.79 o 
  -9   7  12      315.84      248.51     40.01 o 
  -8   7  12      385.76      464.02     79.87 o 
  -7   7  12      374.20      379.11     57.36 o 
  -6   7  12      954.31      885.99     61.82 o 
  -5   7  12      131.24      107.95     53.43 o 
  -4   7  12     3837.99     3898.53     92.90 o 
  -3   7  12       80.53       79.87     42.67 o 
  -2   7  12       95.11      112.04     44.71 o 
  -1   7  12       25.40       73.48     64.78 o 
   0   7  12      729.66      687.56     55.40 o 
   1   7  12       21.71       39.94     50.22 o 
   2   7  12      812.21      934.04     69.22 o 
   3   7  12      221.02      164.37     56.39 o 
   4   7  12        3.13        6.17     53.85 o 
   5   7  12       13.57       34.52     53.72 o 
   6   7  12      290.36      297.06     66.89 o 
 -10   8  12       37.00       41.53     44.74 o 
  -9   8  12      940.21     1022.65     69.22 o 
  -8   8  12       18.66       60.30     53.25 o 
  -7   8  12     2362.92     2286.06     92.29 o 
  -6   8  12       44.52       25.97     42.53 o 
  -5   8  12      377.50      352.59     72.76 o 
  -4   8  12      134.01      116.86     47.49 o 
  -3   8  12      417.22      511.35     67.63 o 
  -2   8  12      288.80      264.06     57.01 o 
  -1   8  12     2699.00     2776.10     94.96 o 
   0   8  12      249.59      276.51     52.68 o 
   1   8  12        1.01      -20.41     43.93 o 
   2   8  12      168.87      133.12     60.35 o 
   3   8  12      583.67      666.92     84.31 o 
   4   8  12      303.64      294.95     69.22 o 
   5   8  12      370.34      395.71     62.69 o 
 -10   9  12      752.75      869.30     89.63 o 
  -9   9  12       78.30      125.03     72.77 o 
  -8   9  12      117.57      115.70     48.86 o 
  -7   9  12       47.10       11.40     50.64 o 
  -6   9  12      999.40     1090.78     41.19 o 
  -5   9  12       51.51       67.65     61.07 o 
  -4   9  12     1885.67     1828.76     53.24 o 
  -3   9  12      384.20      318.30     65.25 o 
  -2   9  12      302.18      268.39     60.09 o 
  -1   9  12       86.83       55.64     56.27 o 
   0   9  12     1693.64     1736.16    103.53 o 
   1   9  12       34.67       -1.27     55.16 o 
   2   9  12     1150.00     1199.72     61.85 o 
   3   9  12      381.80      327.90     63.34 o 
   4   9  12        1.25      -14.39     57.99 o 
   5   9  12      188.55       66.39     62.63 o 
  -9  10  12     1473.55     1676.79    177.49 o 
  -8  10  12      126.10      139.66     84.31 o 
  -7  10  12      923.71     1114.29     91.41 o 
  -6  10  12      281.40      366.76     51.90 o 
  -5  10  12       57.59       18.61     51.32 o 
  -4  10  12       35.81       13.24     45.17 o 
  -3  10  12     1421.70     1327.74     55.02 o 
  -2  10  12       76.29       73.58     47.72 o 
  -1  10  12     1063.19      968.05     74.55 o 
   0  10  12      127.77      118.95     62.32 o 
   1  10  12        2.44      -19.67     53.24 o 
   2  10  12       11.90       68.65     56.12 o 
   3  10  12     2261.72     2214.12     69.05 o 
   4  10  12       70.81       89.85     58.82 o 
  -9  11  12      200.61      214.94     53.51 o 
  -8  11  12        3.38       10.97     61.64 o 
  -7  11  12        9.59       44.18     53.47 o 
  -6  11  12      392.14      376.34     52.54 o 
  -5  11  12      139.70      113.72     49.45 o 
  -4  11  12      584.76      515.05     65.19 o 
  -3  11  12      180.14      146.46     46.95 o 
  -2  11  12       28.25        5.35     39.52 o 
  -1  11  12      128.66      102.00     53.06 o 
   0  11  12     1056.78      984.01     52.45 o 
   1  11  12      192.83      234.14     48.90 o 
   2  11  12      529.02      593.35     60.98 o 
   3  11  12      145.70      151.67     59.13 o 
   4  11  12       24.50      -40.19     68.33 o 
  -8  12  12       87.34      135.99     98.93 o 
  -7  12  12      515.44      622.11     60.67 o 
  -6  12  12      329.54      287.27     58.39 o 
  -5  12  12        6.01      -17.86     56.55 o 
  -4  12  12       18.83       55.23     41.04 o 
  -3  12  12      314.76      255.85     52.13 o 
  -2  12  12      254.94      254.68     59.62 o 
  -1  12  12      458.72      455.15     62.92 o 
   0  12  12       33.39       37.63     56.12 o 
   1  12  12       20.74       42.38     69.52 o 
   2  12  12      409.27      241.31     79.87 o 
   3  12  12      192.83      208.23     57.69 o 
  -7  13  12        2.14       61.37     63.17 o 
  -6  13  12      738.70      735.10     57.42 o 
  -5  13  12      507.86      552.95     61.19 o 
  -4  13  12      903.89      681.10    115.37 o 
  -3  13  12      177.30      163.04     52.00 o 
  -2  13  12       31.06       73.18     56.47 o 
  -1  13  12       11.59        5.81     54.54 o 
   0  13  12     1055.49     1142.24     75.76 o 
   1  13  12      763.89      897.45     68.33 o 
   2  13  12      733.96      670.99     56.72 o 
  -5  14  12        1.89       53.02     53.79 o 
  -4  14  12      175.40      157.19     60.73 o 
  -3  14  12       54.17       38.77     45.15 o 
  -2  14  12      797.05      947.38    106.49 o 
  -1  14  12      471.96      368.09     87.06 o 
   0  14  12      141.51      124.97     56.63 o 
 -11   0  13     2488.86     2426.28     78.10 o 
  -9   0  13     2229.02     2097.93    140.22 o 
  -7   0  13      356.22      324.81     60.35 o 
  -5   0  13     2823.83     2861.13     74.55 o 
  -3   0  13     1450.96     1545.93     88.74 o 
  -1   0  13       48.34       78.10     76.32 o 
   1   0  13     2401.45     2573.60    145.54 o 
   3   0  13      265.25      299.96     79.87 o 
   5   0  13      103.57       31.95    104.72 o 
 -12   1  13     1051.35      859.03     62.07 o 
 -11   1  13       58.44       94.05     59.53 o 
 -10   1  13      259.96      192.49     46.95 o 
  -9   1  13      334.27      243.85     55.18 o 
  -8   1  13     3717.34     3511.99    115.92 o 
  -7   1  13       45.66       56.80     40.66 o 
  -6   1  13     1060.75      941.74     57.07 o 
  -5   1  13      251.71      220.60     57.56 o 
  -4   1  13      128.53       90.23     57.87 o 
  -3   1  13        4.87       44.74     48.01 o 
  -2   1  13     3609.00     3706.06    106.05 o 
  -1   1  13      372.11      397.37     52.79 o 
   0   1  13     1312.89     1335.92     72.79 o 
   1   1  13      616.08      617.74     75.45 o 
   2   1  13      547.99      563.70     71.18 o 
   3   1  13       28.30       32.03     80.62 o 
   4   1  13     1340.66     1432.64     97.16 o 
   5   1  13       65.57      115.54     76.28 o 
   6   1  13       51.87       95.07     69.18 o 
 -11   2  13     1636.35     1505.93     59.08 o 
 -10   2  13      576.76      525.91     62.03 o 
  -9   2  13      607.76      491.38     86.35 o 
  -8   2  13        1.14       14.04     42.20 o 
  -7   2  13      319.77      276.89     50.20 o 
  -6   2  13       34.36       70.80     38.99 o 
  -5   2  13     3829.81     3822.60    102.92 o 
  -4   2  13      915.45      910.69     66.43 o 
  -3   2  13      230.36      281.94     45.18 o 
  -2   2  13       76.92       37.44     66.90 o 
  -1   2  13     1370.70     1335.98     61.89 o 
   0   2  13      100.48      102.38     68.90 o 
   1   2  13     4854.79     5124.48    113.58 o 
   2   2  13     2391.48     2424.01     59.47 o 
   3   2  13      666.72      598.23     84.65 o 
   4   2  13      495.74      497.41     67.77 o 
   5   2  13     1195.03     1026.06     66.09 o 
   6   2  13       76.18       69.77     63.42 o 
 -11   3  13       24.05       62.08     66.56 o 
 -10   3  13       17.54       52.89     50.01 o 
  -9   3  13       88.38       95.63     61.46 o 
  -8   3  13      443.76      352.55     73.41 o 
  -7   3  13      516.42      409.44     84.09 o 
  -6   3  13       29.34       31.99     49.05 o 
  -5   3  13        7.92       13.76     46.47 o 
  -4   3  13       22.32       49.23     70.91 o 
  -3   3  13     1100.21     1089.57     55.64 o 
  -2   3  13      693.27      718.41     55.59 o 
  -1   3  13      176.80      162.78     52.53 o 
   0   3  13      309.06      315.95     62.22 o 
   1   3  13      177.27      196.43     48.86 o 
   2   3  13     1515.25     1514.55     97.18 o 
   3   3  13       22.16       48.25     58.35 o 
   4   3  13     1221.04     1338.09     60.67 o 
   5   3  13     2379.82     2428.23    138.44 o 
   6   3  13      215.99      225.53     72.23 o 
 -11   4  13      352.88      394.68     38.03 o 
 -10   4  13      246.23      205.46     69.98 o 
  -9   4  13       73.72      117.07     57.08 o 
  -8   4  13        1.72      -35.68     44.88 o 
  -7   4  13        9.30        3.11     57.75 o 
  -6   4  13     1173.36     1171.50     93.25 o 
  -5   4  13     1901.56     1807.12     81.17 o 
  -4   4  13       59.82       61.92     53.51 o 
  -3   4  13      169.79      137.44     52.01 o 
  -2   4  13      333.48      325.67     66.84 o 
  -1   4  13      756.52      756.09     67.24 o 
   0   4  13     2325.33     2475.04     67.79 o 
   1   4  13     1157.76     1205.97     53.70 o 
   2   4  13      217.15      194.02     53.61 o 
   3   4  13      110.72       74.10     50.55 o 
   4   4  13        3.32       16.65     57.28 o 
   5   4  13       39.97       -4.79     54.07 o 
   6   4  13      350.33      331.62     69.18 o 
 -11   5  13       79.59      115.87     46.19 o 
 -10   5  13       71.76       70.44     41.06 o 
  -9   5  13      921.36      826.40     63.92 o 
  -8   5  13     1304.90     1343.90     62.75 o 
  -7   5  13     2715.54     2705.53    128.68 o 
  -6   5  13     1285.08     1197.83     73.22 o 
  -5   5  13      209.29      184.82     57.99 o 
  -4   5  13     1393.19     1405.34     76.73 o 
  -3   5  13     3253.65     3344.21    137.55 o 
  -2   5  13     2173.29     2231.76     88.47 o 
  -1   5  13     1192.03     1327.74     86.08 o 
   0   5  13       57.10       78.19     50.91 o 
   1   5  13       11.54       12.41     60.96 o 
   2   5  13      127.02      100.02     37.09 o 
   3   5  13      748.70      792.30     59.46 o 
   4   5  13      388.81      296.12     58.86 o 
   5   5  13      228.27      268.35    112.71 o 
 -11   6  13       29.15       51.47    129.57 o 
 -10   6  13      298.49      282.97     46.32 o 
  -9   6  13      392.92      375.59     45.72 o 
  -8   6  13       22.89       52.78     64.03 o 
  -7   6  13      130.08      142.49     59.70 o 
  -6   6  13      917.16      890.85     45.15 o 
  -5   6  13      523.35      466.59     66.53 o 
  -4   6  13     6072.75     6239.40    161.19 o 
  -3   6  13      799.83      779.16     57.77 o 
  -2   6  13       54.12       40.82     69.22 o 
  -1   6  13      526.30      534.95     51.32 o 
   0   6  13     1045.16     1087.70     54.28 o 
   1   6  13      110.95      110.40     49.45 o 
   2   6  13      771.04      736.58     76.32 o 
   3   6  13      182.53      192.78     57.25 o 
   4   6  13       20.79       57.64     74.43 o 
   5   6  13       10.65      -99.56    106.49 o 
 -10   7  13       83.17      102.12     46.94 o 
  -9   7  13      815.20      898.45     49.94 o 
  -8   7  13       43.64       83.87     43.56 o 
  -7   7  13      945.24     1030.12     73.29 o 
  -6   7  13       18.51        7.79     75.92 o 
  -5   7  13      310.47      228.07     71.58 o 
  -4   7  13       33.91       24.85     57.49 o 
  -3   7  13     1480.08     1609.75     42.70 o 
  -2   7  13      261.56      269.14     59.70 o 
  -1   7  13     3229.63     3515.76     67.94 o 
   0   7  13      174.69      184.65     57.68 o 
   1   7  13        1.36       34.53     47.72 o 
   2   7  13        2.12       26.92     52.80 o 
   3   7  13      589.36      665.15    107.15 o 
   4   7  13      107.41      101.68     54.32 o 
   5   7  13      312.69      263.74     71.11 o 
 -10   8  13      669.35      712.31     85.42 o 
  -9   8  13        6.69       68.26     51.13 o 
  -8   8  13      106.03      144.37     46.12 o 
  -7   8  13        4.61        9.11     43.99 o 
  -6   8  13      900.63      826.71     88.31 o 
  -5   8  13        7.20      -12.88     58.72 o 
  -4   8  13     2232.58     2268.81    116.08 o 
  -3   8  13       19.42       13.60     62.03 o 
  -2   8  13      216.88      182.94     38.26 o 
  -1   8  13       42.17       96.91     46.75 o 
   0   8  13     1449.62     1511.23     53.70 o 
   1   8  13        3.66       -7.43     55.90 o 
   2   8  13      914.07      936.03     63.16 o 
   3   8  13        3.62      -32.77     57.96 o 
   4   8  13       27.33       51.31     54.58 o 
  -9   9  13      818.12     1047.21    114.48 o 
  -8   9  13        0.48      -19.52     71.00 o 
  -7   9  13     1653.31     1877.88     69.22 o 
  -6   9  13      231.84      315.28     99.39 o 
  -5   9  13      101.69       90.16     67.93 o 
  -4   9  13        0.67       16.65     69.60 o 
  -3   9  13     1313.35     1416.13     71.12 o 
  -2   9  13        2.00       17.26     62.32 o 
  -1   9  13     2116.80     2005.66     72.29 o 
   0   9  13      266.95      211.66     86.54 o 
   1   9  13       78.26       22.69     57.13 o 
   2   9  13       72.65       80.04     57.14 o 
   3   9  13      325.62      312.26     68.10 o 
   4   9  13        7.31      -65.86     69.07 o 
  -9  10  13      115.50      132.46     58.24 o 
  -8  10  13       44.84       37.82     54.88 o 
  -7  10  13        9.22      -54.50     52.23 o 
  -6  10  13      949.93     1039.91     86.57 o 
  -5  10  13      317.17      392.31     55.09 o 
  -4  10  13     1031.60      953.36     75.52 o 
  -3  10  13        2.81       45.26     47.69 o 
  -2  10  13        9.52       12.07     63.15 o 
  -1  10  13        9.24       39.22     59.13 o 
   0  10  13      715.26      676.52     68.23 o 
   1  10  13      181.96      236.92     61.40 o 
   2  10  13      501.15      490.51     66.38 o 
   3  10  13       25.34       13.50     70.14 o 
  -8  11  13      118.84      115.26     60.35 o 
  -7  11  13      432.36      446.38     59.86 o 
  -6  11  13        4.16       48.95     53.66 o 
  -5  11  13       24.07       41.58     56.02 o 
  -4  11  13       67.12       84.57     48.81 o 
  -3  11  13      655.30      652.86     94.67 o 
  -2  11  13      133.39      142.88     67.77 o 
  -1  11  13      401.77      412.87     94.70 o 
   0  11  13       29.56      -70.85    106.49 o 
   1  11  13        1.50        9.45     57.69 o 
   2  11  13        5.86      -27.74     66.86 o 
  -7  12  13       28.30      141.07     65.67 o 
  -6  12  13      634.22      727.17     58.45 o 
  -5  12  13      252.45      347.01     52.45 o 
  -4  12  13      440.09      384.30     84.35 o 
  -3  12  13      238.00      197.19     82.98 o 
  -2  12  13       66.49       25.71     44.63 o 
  -1  12  13       12.81        5.62     67.98 o 
   0  12  13      372.27      351.60     58.11 o 
   1  12  13      344.81      276.27     69.60 o 
  -5  13  13        0.76      -42.01     68.26 o 
  -4  13  13      138.57       58.10     60.35 o 
  -3  13  13       31.94       44.07     70.90 o 
  -2  13  13      345.83      269.62     76.33 o 
  -1  13  13      183.37      164.29     65.19 o 
   0  13  13       38.05       41.32     92.44 o 
 -10   0  14        7.99       24.85     71.00 o 
  -8   0  14     3109.62     2795.46    161.52 o 
  -6   0  14     1140.17     1040.09    102.94 o 
  -4   0  14      506.69      475.67    118.92 o 
  -2   0  14     4636.19     4666.20     95.84 o 
   0   0  14      485.55      454.37     58.57 o 
   2   0  14      511.05      489.87     97.62 o 
   4   0  14     1696.89     1664.85    145.54 o 
 -11   1  14     1161.92     1004.19     68.81 o 
 -10   1  14      187.81      139.10     47.26 o 
  -9   1  14      630.05      596.78     76.99 o 
  -8   1  14        5.87        0.10     43.44 o 
  -7   1  14      678.56      639.39     48.53 o 
  -6   1  14      464.08      395.21     59.08 o 
  -5   1  14     4706.48     4829.85    141.22 o 
  -4   1  14      214.43      207.08     50.73 o 
  -3   1  14      978.28      947.11     69.56 o 
  -2   1  14      202.27      228.30     77.06 o 
  -1   1  14      965.22      966.07     63.10 o 
   0   1  14       12.52       14.22     65.25 o 
   1   1  14     2052.91     2264.31     96.48 o 
   2   1  14      381.06      348.21     68.80 o 
   3   1  14      489.96      505.90     85.91 o 
   4   1  14      192.90      208.65     67.63 o 
   5   1  14      688.93      678.68     89.20 o 
 -11   2  14        0.35       10.71     66.86 o 
 -10   2  14      126.16      163.37     44.12 o 
  -9   2  14     1562.62     1319.42     69.91 o 
  -8   2  14     1145.72     1041.90     81.58 o 
  -7   2  14      191.32      207.30     59.59 o 
  -6   2  14     1187.24     1022.71     60.01 o 
  -5   2  14      209.07      195.86     63.34 o 
  -4   2  14     1057.93      970.23     63.09 o 
  -3   2  14      228.99      245.20     50.19 o 
  -2   2  14     1691.29     1846.52     83.64 o 
  -1   2  14      264.89      274.20     56.80 o 
   0   2  14       66.57      120.69     76.56 o 
   1   2  14       24.65       49.13     67.07 o 
   2   2  14      292.99      297.89     86.49 o 
   3   2  14       12.22       51.79     68.18 o 
   4   2  14      699.11      827.04     89.26 o 
   5   2  14      683.14      517.42     71.36 o 
 -11   3  14      839.49      769.43     78.80 o 
 -10   3  14      123.41      115.96     44.45 o 
  -9   3  14      295.29      289.31     59.42 o 
  -8   3  14      358.56      242.65     74.82 o 
  -7   3  14        9.71        5.60     46.90 o 
  -6   3  14      995.14     1049.11     81.67 o 
  -5   3  14     1895.67     1934.30     78.47 o 
  -4   3  14      175.37      204.78     59.11 o 
  -3   3  14       23.05       37.27     52.71 o 
  -2   3  14        1.36      -23.97     62.11 o 
  -1   3  14       20.98       23.71     59.25 o 
   0   3  14      114.98      151.99     68.52 o 
   1   3  14     1203.62     1279.79     83.40 o 
   2   3  14      189.81      162.61     70.24 o 
   3   3  14        8.52       47.65     55.03 o 
   4   3  14        1.65      -35.68     58.44 o 
   5   3  14       35.61      -10.33     63.34 o 
 -10   4  14       63.01       56.05     65.34 o 
  -9   4  14      589.29      574.05     63.54 o 
  -8   4  14      531.05      519.00     53.57 o 
  -7   4  14      804.65      770.11     83.11 o 
  -6   4  14       42.18       37.04     74.82 o 
  -5   4  14       24.63       30.17     68.97 o 
  -4   4  14      801.52      789.41     70.83 o 
  -3   4  14       86.93      131.62     77.05 o 
  -2   4  14     1114.68     1198.12     69.85 o 
  -1   4  14     2222.04     2211.78     86.49 o 
   0   4  14       70.43       88.30     60.20 o 
   1   4  14       58.64       54.76     56.80 o 
   2   4  14      259.78      250.79     83.39 o 
   3   4  14      589.60      575.96     60.78 o 
   4   4  14      487.81      465.92     63.16 o 
   5   4  14       28.15       46.86     66.38 o 
 -10   5  14      284.34      268.47     68.62 o 
  -9   5  14       43.96       54.10     70.58 o 
  -8   5  14       83.26      165.31     70.26 o 
  -7   5  14        8.39        6.91     50.19 o 
  -6   5  14      343.10      376.93     50.15 o 
  -5   5  14      476.49      451.72    117.60 o 
  -4   5  14     1132.90     1183.74     77.12 o 
  -3   5  14      450.12      501.72     73.31 o 
  -2   5  14       50.76       68.12     55.59 o 
  -1   5  14     1267.48     1174.93     59.53 o 
   0   5  14      875.71      945.35     55.26 o 
   1   5  14      972.09      924.70     51.60 o 
   2   5  14     1093.66      954.29     63.90 o 
   3   5  14      539.95      523.07     63.84 o 
   4   5  14      170.27      130.15     65.52 o 
 -10   6  14       22.15       12.25     41.58 o 
  -9   6  14      518.87      547.02     62.26 o 
  -8   6  14      471.03      489.23     64.61 o 
  -7   6  14      502.49      601.33     62.03 o 
  -6   6  14      208.10      133.25     66.20 o 
  -5   6  14        3.15        2.69     52.07 o 
  -4   6  14       23.91        9.82     49.72 o 
  -3   6  14     1840.23     1816.71     77.16 o 
  -2   6  14      538.21      577.05     56.98 o 
  -1   6  14     1704.62     1790.64     57.75 o 
   0   6  14      826.04      766.29     71.88 o 
   1   6  14      133.93      163.38     59.11 o 
   2   6  14      129.35        8.55     61.19 o 
   3   6  14      596.94      503.78     66.47 o 
   4   6  14      244.07      218.62     56.85 o 
  -9   7  14      126.01       79.44     46.12 o 
  -8   7  14       58.87       54.11     52.88 o 
  -7   7  14      102.41      118.09     76.17 o 
  -6   7  14      993.63     1006.35     76.32 o 
  -5   7  14       80.19       69.52     67.22 o 
  -4   7  14     1452.20     1485.83     82.12 o 
  -3   7  14      253.86      279.68     77.83 o 
  -2   7  14       50.05       18.59     73.52 o 
  -1   7  14       35.88      -23.39     53.25 o 
   0   7  14     1588.22     1715.11    118.03 o 
   1   7  14       57.79       46.02     50.72 o 
   2   7  14      799.27      935.76     55.05 o 
   3   7  14       65.89       81.69     52.67 o 
   4   7  14        9.25      -13.43     62.38 o 
  -9   8  14      775.49      858.34     40.10 o 
  -8   8  14      198.93      110.20     72.27 o 
  -7   8  14     1448.28     1492.84     89.43 o 
  -6   8  14       25.02       -2.98     57.31 o 
  -5   8  14      229.84      159.48     77.78 o 
  -4   8  14        0.40        8.99     57.54 o 
  -3   8  14     1323.75     1301.18     57.15 o 
  -2   8  14        9.19       24.14     85.42 o 
  -1   8  14     2092.88     2048.94     67.45 o 
   0   8  14        6.27       13.54     50.72 o 
   1   8  14       10.35       29.53     54.54 o 
   2   8  14        1.11       98.10     61.55 o 
   3   8  14      864.31      716.36     58.99 o 
  -8   9  14       78.49      111.03     48.27 o 
  -7   9  14        0.18       14.16     50.51 o 
  -6   9  14      639.62      767.27     86.97 o 
  -5   9  14       89.30       67.16     71.86 o 
  -4   9  14     1256.10     1264.93     91.21 o 
  -3   9  14        1.43      -16.64     63.37 o 
  -2   9  14        0.02        2.99     59.37 o 
  -1   9  14        0.01       77.91     63.90 o 
   0   9  14     1126.83      972.64    103.54 o 
   1   9  14      117.65       98.51     63.92 o 
   2   9  14      772.65      865.58     92.29 o 
  -8  10  14        9.10       41.04     55.69 o 
  -7  10  14     1010.09     1127.20     59.86 o 
  -6  10  14       25.63      -25.31     86.97 o 
  -5  10  14       10.41      -69.22     57.15 o 
  -4  10  14      327.22      297.34     88.98 o 
  -3  10  14      580.57      559.09     69.83 o 
  -2  10  14       31.48       52.78     57.57 o 
  -1  10  14      560.88      654.51     64.39 o 
   0  10  14       20.00       52.80     58.42 o 
   1  10  14       67.34       51.07     61.82 o 
   2  10  14       44.70       12.35     67.31 o 
  -6  11  14      617.54      700.13     82.53 o 
  -5  11  14      250.51      344.97     66.56 o 
  -4  11  14      741.81      800.42    112.15 o 
  -3  11  14       13.78       31.95     56.12 o 
  -2  11  14       33.25       51.28     60.47 o 
  -1  11  14        5.87      -25.29     60.09 o 
   0  11  14      827.98      780.42    111.15 o 
   1  11  14      323.99      311.97     64.94 o 
  -5  12  14        3.74      -63.75     64.93 o 
  -4  12  14       49.71       44.37     54.54 o 
  -3  12  14      220.10      145.48     74.53 o 
  -2  12  14      244.23      200.29     66.48 o 
  -1  12  14      137.51      136.18     58.63 o 
  -9   0  15      351.08      312.38     78.10 o 
  -7   0  15      333.28      294.63     83.42 o 
  -5   0  15     3338.39     3265.81    145.54 o 
  -3   0  15      419.73      397.58    104.72 o 
  -1   0  15     2064.54     2089.05    131.34 o 
   1   0  15     2893.33     3081.22    136.67 o 
   3   0  15      342.03      289.31    159.74 o 
 -10   1  15       54.87       85.73     54.08 o 
  -9   1  15       20.15       33.66     88.31 o 
  -8   1  15      926.90      821.23     66.56 o 
  -7   1  15      389.86      342.67     50.72 o 
  -6   1  15      151.39      171.88     32.42 o 
  -5   1  15      212.14      195.85     53.33 o 
  -4   1  15      811.31      751.07     76.29 o 
  -3   1  15       85.51       92.92     60.86 o 
  -2   1  15     2720.35     2830.74     79.32 o 
  -1   1  15      299.51      360.59     76.99 o 
   0   1  15      344.33      380.37     78.86 o 
   1   1  15        6.24       13.54     78.35 o 
   2   1  15      555.41      593.71     86.03 o 
   3   1  15        7.81       42.16     68.48 o 
   4   1  15      830.22      853.65     95.65 o 
 -10   2  15      273.87      270.05     46.95 o 
  -9   2  15      101.97       74.70     58.35 o 
  -8   2  15       16.41       24.24     58.35 o 
  -7   2  15       21.77       49.16     50.64 o 
  -6   2  15     1022.42      966.84     91.26 o 
  -5   2  15     1339.31     1304.59     82.72 o 
  -4   2  15       59.17       64.01     45.93 o 
  -3   2  15      359.69      342.89     47.69 o 
  -2   2  15       83.36       97.26     86.14 o 
  -1   2  15      550.28      582.63     72.07 o 
   0   2  15      415.67      406.98     72.59 o 
   1   2  15     1164.07     1292.64    102.58 o 
   2   2  15       11.04       16.23     76.68 o 
   3   2  15      111.90      110.30     86.09 o 
   4   2  15       56.38       15.77     76.53 o 
 -10   3  15      162.54      148.03     55.06 o 
  -9   3  15      623.94      544.33     82.61 o 
  -8   3  15      801.73      771.64     63.97 o 
  -7   3  15      360.73      317.01     57.54 o 
  -6   3  15      507.51      401.07     75.27 o 
  -5   3  15      325.35      284.45     57.99 o 
  -4   3  15      666.31      567.98     63.02 o 
  -3   3  15     1187.72     1132.74     77.06 o 
  -2   3  15     1226.93     1232.12     80.08 o 
  -1   3  15      386.35      421.29     62.92 o 
   0   3  15      160.40      147.24     74.04 o 
   1   3  15        0.52       58.32     66.98 o 
   2   3  15      737.25      760.94     85.57 o 
   3   3  15       42.41       86.51     73.35 o 
   4   3  15      505.38      488.10    143.77 o 
 -10   4  15      432.20      379.47     68.72 o 
  -9   4  15      225.80      180.84     46.39 o 
  -8   4  15      116.51       97.96     49.90 o 
  -7   4  15      242.11      162.58     76.81 o 
  -6   4  15      852.35      761.47     97.51 o 
  -5   4  15      950.89      869.90     68.48 o 
  -4   4  15      105.26      144.65     72.09 o 
  -3   4  15      188.17      247.97     53.24 o 
  -2   4  15      188.11      226.26     50.01 o 
  -1   4  15      163.45      151.52     67.63 o 
   0   4  15       67.96      111.55     83.84 o 
   1   4  15      373.24      419.06     58.99 o 
   2   4  15      800.80      710.80     60.00 o 
   3   4  15       29.06       54.74     67.41 o 
  -9   5  15      378.20      368.04     83.39 o 
  -8   5  15      557.56      584.36     64.94 o 
  -7   5  15      657.52      695.44     54.54 o 
  -6   5  15      107.29      116.22     59.83 o 
  -5   5  15        0.53       26.83     59.60 o 
  -4   5  15       31.04       20.27     64.39 o 
  -3   5  15      103.59      169.19     55.33 o 
  -2   5  15      221.97      232.85     77.78 o 
  -1   5  15      529.74      567.75     75.92 o 
   0   5  15       15.06       59.28     84.00 o 
   1   5  15       20.11      -13.74     54.08 o 
   2   5  15       97.40       86.38     57.77 o 
   3   5  15      169.25      210.14     72.77 o 
  -9   6  15      129.30      146.16     82.61 o 
  -8   6  15        1.10      -13.56     76.43 o 
  -7   6  15      302.80      236.40     68.32 o 
  -6   6  15      262.33      264.34     71.50 o 
  -5   6  15      522.45      440.59     78.07 o 
  -4   6  15     1020.19     1076.73     76.19 o 
  -3   6  15       87.80       96.78     55.33 o 
  -2   6  15        0.18       10.59     56.72 o 
  -1   6  15        4.71        1.44     68.89 o 
   0   6  15      909.96      927.55     57.75 o 
   1   6  15      412.85      362.46     74.55 o 
   2   6  15      192.43      257.43     65.28 o 
   3   6  15      119.30      171.02     86.08 o 
  -8   7  15      636.96      633.49     93.25 o 
  -7   7  15      827.35      816.90     89.11 o 
  -6   7  15        6.24       80.43     63.42 o 
  -5   7  15       46.65       53.51     94.60 o 
  -4   7  15       16.25       28.17     68.62 o 
  -3   7  15     1159.26     1162.83     59.28 o 
  -2   7  15      235.64      205.16     68.48 o 
  -1   7  15     1313.11     1413.83     65.33 o 
   0   7  15      148.97      144.25     77.38 o 
   1   7  15       70.27      156.27     67.45 o 
   2   7  15       28.58       14.86     68.49 o 
  -8   8  15       18.88        4.06     53.25 o 
  -7   8  15       56.22       63.77     65.85 o 
  -6   8  15      552.56      549.51     85.71 o 
  -5   8  15        5.78       -6.11     70.26 o 
  -4   8  15      973.28      939.86     83.00 o 
  -3   8  15       86.63      127.99     72.07 o 
  -2   8  15        0.22        0.63     69.00 o 
  -1   8  15       12.48       60.35     61.19 o 
   0   8  15     1220.55     1295.43    107.38 o 
   1   8  15        7.14       62.27     64.99 o 
   2   8  15      666.98      783.79     63.01 o 
  -7   9  15     1622.68     1845.58     67.45 o 
  -6   9  15       14.80       48.91     49.89 o 
  -5   9  15       26.43       10.19     65.88 o 
  -4   9  15       11.54       30.24     63.69 o 
  -3   9  15      924.98      913.93    110.36 o 
  -2   9  15        8.43       -7.06     52.07 o 
  -1   9  15      535.09      508.97     69.61 o 
   0   9  15        1.99       25.93     84.31 o 
   1   9  15       27.24       41.47     65.67 o 
  -6  10  15      886.38      993.02     64.78 o 
  -5  10  15      143.70      283.33     60.46 o 
  -4  10  15     1755.08     1965.34     87.86 o 
  -3  10  15       11.45       10.22     76.49 o 
  -2  10  15       67.35       36.66     69.85 o 
  -1  10  15        1.47       14.32     57.09 o 
   0  10  15      857.27      845.39     77.97 o 
  -3  11  15      394.27      269.66    109.84 o 
  -8   0  16     1155.26      940.69    127.79 o 
  -6   0  16      643.83      566.19     76.32 o 
  -4   0  16     1588.21     1602.73    108.27 o 
  -2   0  16     1196.97     1418.14    111.82 o 
   0   0  16       81.28      108.27     92.29 o 
   2   0  16      905.37      830.65    113.59 o 
  -9   1  16      323.01      239.50     72.37 o 
  -8   1  16       44.70       49.46     63.97 o 
  -7   1  16      290.00      277.33     55.44 o 
  -6   1  16      171.74      187.65     41.11 o 
  -5   1  16     1919.78     1784.97     59.60 o 
  -4   1  16        1.39       46.08     62.61 o 
  -3   1  16       56.90       84.11     68.89 o 
  -2   1  16       47.24       57.97     75.55 o 
  -1   1  16      423.96      468.33     91.93 o 
   0   1  16      142.06      149.82     76.12 o 
   1   1  16      925.72     1017.09     85.34 o 
   2   1  16       27.15      -12.99     92.09 o 
  -9   2  16      226.20      228.97     52.80 o 
  -8   2  16      666.08      543.65     80.60 o 
  -7   2  16      559.09      472.77     67.46 o 
  -6   2  16      122.00      118.78     62.92 o 
  -5   2  16       37.98       40.62     35.16 o 
  -4   2  16      309.88      336.25     68.53 o 
  -3   2  16       66.24      131.24     65.17 o 
  -2   2  16     1003.71     1056.31     73.64 o 
  -1   2  16      258.92      305.71     90.93 o 
   0   2  16       18.08       22.89     73.92 o 
   1   2  16      193.56      147.82     91.93 o 
   2   2  16      306.25      329.16     86.60 o 
  -9   3  16      120.74      179.26     52.69 o 
  -8   3  16        0.61        6.73     44.71 o 
  -7   3  16      131.64      106.08     54.81 o 
  -6   3  16      274.63      293.12     68.48 o 
  -5   3  16      606.19      617.98    101.45 o 
  -4   3  16      170.42      150.00     67.77 o 
  -3   3  16      252.32      254.45     78.98 o 
  -2   3  16       30.57       24.75     69.65 o 
  -1   3  16      412.92      429.70     62.22 o 
   0   3  16      629.57      608.96     74.02 o 
   1   3  16      426.67      457.99     88.26 o 
   2   3  16        6.21       15.04     89.65 o 
  -9   4  16      338.63      317.00     71.69 o 
  -8   4  16      518.76      482.98     61.46 o 
  -7   4  16      492.43      396.52     90.36 o 
  -6   4  16      150.21       90.73     57.14 o 
  -5   4  16       27.95       37.83     59.13 o 
  -4   4  16      401.64      373.37     63.92 o 
  -3   4  16      325.84      289.77     69.03 o 
  -2   4  16      716.13      678.01     62.11 o 
  -1   4  16      155.78      255.00     62.32 o 
   0   4  16      407.49      429.80     66.38 o 
   1   4  16      172.35      147.82     98.78 o 
   2   4  16      224.59      215.65     79.85 o 
  -8   5  16        6.65       30.84     60.48 o 
  -7   5  16      246.80      227.26     71.12 o 
  -6   5  16      208.97      181.63     67.98 o 
  -5   5  16      557.21      458.53     79.33 o 
  -4   5  16      234.41      274.98     57.69 o 
  -3   5  16      377.80      383.90     72.03 o 
  -2   5  16       23.45        5.61     73.53 o 
  -1   5  16      162.46      164.35     63.86 o 
   0   5  16      485.64      476.01     92.53 o 
   1   5  16      535.41      580.28     80.36 o 
   2   5  16      128.33      214.82     96.37 o 
  -8   6  16      598.97      639.72     91.73 o 
  -7   6  16      496.32      558.19     91.87 o 
  -6   6  16        4.47       53.57     54.79 o 
  -5   6  16       24.06       36.42     72.03 o 
  -4   6  16       49.76       40.38     78.80 o 
  -3   6  16      477.62      539.57     77.81 o 
  -2   6  16      343.61      368.53     70.15 o 
  -1   6  16      605.84      600.59     87.36 o 
   0   6  16       26.46       81.04     83.08 o 
   1   6  16        7.78      126.70     95.95 o 
  -7   7  16      342.11      356.04    110.35 o 
  -6   7  16      637.64      769.90     86.57 o 
  -5   7  16      281.73      368.17     82.72 o 
  -4   7  16      728.96      871.76     65.11 o 
  -3   7  16       74.88       83.20     69.45 o 
  -2   7  16       26.61      113.31     63.09 o 
  -1   7  16        2.13       19.29     86.35 o 
   0   7  16      590.24      636.61     61.68 o 
  -6   8  16       65.28       87.57     74.89 o 
  -5   8  16        4.07       -1.38     66.64 o 
  -4   8  16      190.32      208.30     91.13 o 
  -3   8  16     1083.11     1247.97     89.45 o 
  -2   8  16       55.96       87.81     81.17 o 
  -1   8  16      877.44      876.26     49.53 o 
  -4   9  16     1710.97     1963.26    165.95 o 
  -3   9  16       73.07       69.51     60.54 o 
  -2   9  16       58.62       27.16     62.32 o 
  -7   0  17      160.18      131.34    102.94 o 
  -5   0  17     1231.38     1066.71    133.12 o 
  -3   0  17      135.05      122.47     95.84 o 
  -1   0  17      631.16      717.06    138.44 o 
   1   0  17      543.62      612.34    122.47 o 
  -8   1  17      534.46      462.63     59.42 o 
  -7   1  17       12.55       35.35     80.07 o 
  -6   1  17      247.09      193.62     52.84 o 
  -5   1  17       64.46       28.46     63.65 o 
  -4   1  17      980.91      955.16     80.74 o 
  -3   1  17      131.80      150.41     72.80 o 
  -2   1  17     1071.80     1178.42    107.70 o 
  -1   1  17        7.16       30.82     95.39 o 
   0   1  17       33.24       60.16     90.83 o 
   1   1  17       22.76       34.07     92.57 o 
  -8   2  17        6.72       39.17     54.58 o 
  -7   2  17      165.03      124.13     69.24 o 
  -6   2  17      290.51      261.35     72.79 o 
  -5   2  17      998.10      883.41     83.30 o 
  -4   2  17       10.65       23.63     69.85 o 
  -3   2  17      208.86      217.93     55.75 o 
  -2   2  17       64.96       55.99     74.60 o 
  -1   2  17      382.25      390.61     82.58 o 
   0   2  17      180.95      219.28     76.29 o 
   1   2  17      397.30      456.90    100.94 o 
  -7   3  17      670.44      643.85     74.43 o 
  -6   3  17      167.83      159.00     76.81 o 
  -5   3  17       13.58       58.87     77.18 o 
  -4   3  17      186.86      163.41     65.45 o 
  -3   3  17      106.78      122.59     82.14 o 
  -2   3  17      553.25      588.52     83.39 o 
  -1   3  17      453.05      481.22     86.81 o 
   0   3  17       22.34        0.67     66.48 o 
  -7   4  17      555.45      595.35     70.15 o 
  -6   4  17      240.74      166.94     85.14 o 
  -5   4  17      525.43      536.44     98.91 o 
  -4   4  17      190.33      197.67     64.81 o 
  -3   4  17      215.38      244.21     76.38 o 
  -2   4  17        1.04       16.65     78.00 o 
  -1   4  17      160.99      168.44     73.09 o 
   0   4  17      334.81      388.94     78.00 o 
  -6   5  17       48.41       14.08     71.98 o 
  -5   5  17       19.98       49.31     59.89 o 
  -4   5  17      169.43      248.86    104.65 o 
  -3   5  17      279.38      322.01     75.86 o 
  -2   5  17      504.43      468.13     94.83 o 
  -1   5  17      183.48      211.68     85.23 o 
  -6   6  17      337.19      336.92     80.76 o 
  -5   6  17      291.47      310.97     74.20 o 
  -4   6  17      543.47      549.23    101.85 o 
  -3   6  17        7.63       59.68     68.49 o 
  -2   6  17        1.66       14.23     68.62 o 
  -4   0  18      408.90      415.33    104.72 o 
  -2   0  18      434.33      456.15    106.49 o 
  -5   1  18     1008.95     1000.92     71.50 o 
  -4   1  18       12.07       31.14     94.25 o 
  -3   1  18       55.76       26.16     93.73 o 
  -2   1  18        8.06       -3.36     72.09 o 
  -5   2  18       33.41       40.78     58.35 o 
  -4   2  18      758.43      774.30     67.36 o 
  -3   2  18      130.85       66.44     71.76 o 
                                                 
